# Supplementary material for: Signatures of Multi-Omics Reveal Distinct Tumor Immune Microenvironment Contributing to Immunotherapy in Lung Adenocarcinoma
Source: Front Immunol. 2021 Sep 3;12:723172. doi: 10.3389/fimmu.2021.723172 (PMC8446514; doi:10.3389/fimmu.2021.723172)
Supplement: Supplementary file 2 [file DataSheet_2.xlsx]

## Sheet: Supplementary Table 1
Supplementary Table 1. Clinical information of TCGA samples
Samples	Sex	histological_type	Tumor_tissue	OS	Event OS	DFS	Event DFS	T	N	M	Stage	age	METcor_C	CNVcor_C	iCluster
TCGA-05-4384-01	MALE	Lung Adenocarcinoma Mixed Subtype	Lung	426	Alive	6.01	1	T2	N2	M0	Stage IIIA	66	METCorC2	CNVCorC2	iC1
TCGA-05-4390-01	FEMALE	Lung Adenocarcinoma Mixed Subtype	Lung	1126	Alive	12.98	1	T2	N0	M0	Stage IB	58	METCorC1	CNVCorC1	iC2
TCGA-05-4396-01	MALE	Lung Adenocarcinoma Mixed Subtype	Lung	303	Dead	NA		T4	N1	M0	Stage IIIB	76	METCorC2	CNVCorC1	iC1
TCGA-05-4405-01	FEMALE	Lung Adenocarcinoma Mixed Subtype	Lung	610	Alive	20.04	0	T2	N0	M0	Stage IB	74	METCorC2	CNVCorC2	iC1
TCGA-05-4410-01	MALE	Lung Adenocarcinoma Mixed Subtype	Lung	0	Alive	0	0	T2	N0	M0	Stage IB	62	METCorC1	CNVCorC2	iC1
TCGA-05-4415-01	MALE	Lung Adenocarcinoma Mixed Subtype	Lung	91	Dead	1.97	1	T4	N2	M0	Stage IIIB	57	METCorC1	CNVCorC1	iC2
TCGA-05-4417-01	FEMALE	Lung Adenocarcinoma Mixed Subtype	Lung	455	Alive	14.95	0	T2	N0	M0	Stage IB	51	METCorC1	CNVCorC1	iC1
TCGA-05-4424-01	MALE	Lung Adenocarcinoma Mixed Subtype	Lung	913	Alive	5.03	1	T3	N0	M0	Stage IIB	70	METCorC2	CNVCorC2	iC2
TCGA-05-4425-01	FEMALE	Lung Adenocarcinoma Mixed Subtype	Lung	669	Alive	21.98	0	T2	N0	M1	Stage IV	70	METCorC2	CNVCorC2	iC1
TCGA-05-4427-01	FEMALE	Lung Adenocarcinoma Mixed Subtype	Lung	791	Alive	25.99	0	T2	N1	M0	Stage IIB	65	METCorC1	CNVCorC1	iC2
TCGA-05-4433-01	MALE	Lung Adenocarcinoma Mixed Subtype	Lung	730	Alive	23.98	0	T2	N0	M0	Stage IB	82	METCorC2	CNVCorC2	iC1
TCGA-05-5420-01	MALE	Lung Adenocarcinoma- Not Otherwise Specified (NOS)	Lung	457	Alive	8.05	1	T2	N2	M0	Stage IIIA	67	METCorC1	CNVCorC1	iC2
TCGA-05-5423-01	MALE	Lung Adenocarcinoma Mixed Subtype	Lung	151	Alive	4.96	0	T2	N1	M0	Stage IIB	65	METCorC2	CNVCorC2	iC1
TCGA-05-5425-01	MALE	Lung Adenocarcinoma Mixed Subtype	Lung	882	Alive	15.97	1	T2b	N1	M0	Stage IIB	68	METCorC1	CNVCorC1	iC2
TCGA-05-5428-01	MALE	Lung Adenocarcinoma Mixed Subtype	Lung	670	Alive	22.01	0	T1b	N1	M0	Stage IIA	57	METCorC1	CNVCorC1	iC2
TCGA-05-5429-01	MALE	Lung Adenocarcinoma- Not Otherwise Specified (NOS)	Lung	275	Dead	NA		T3	N2	M0	Stage IIIA	60	METCorC1	CNVCorC1	iC2
TCGA-05-5715-01	FEMALE	Lung Adenocarcinoma Mixed Subtype	Lung	62	Alive	2.04	0	T2a	N0	M0	Stage IB	69	METCorC1	CNVCorC2	iC1
TCGA-35-5375-01	MALE	Lung Adenocarcinoma- Not Otherwise Specified (NOS)	Lung	264	Alive	8.67	0	T2	N2	M0	Stage IIIA	61	METCorC1	CNVCorC1	iC2
TCGA-38-4631-01	FEMALE	Lung Adenocarcinoma- Not Otherwise Specified (NOS)	Lung	354	Dead	NA		T2	N0	M0	Stage IB	72	METCorC1	CNVCorC1	iC2
TCGA-38-4632-01	MALE	Lung Adenocarcinoma- Not Otherwise Specified (NOS)	Lung	1357	Dead	30.39	1	T2	N1	M1	Stage IV	42	METCorC1	CNVCorC1	iC2
TCGA-38-6178-01	FEMALE	Lung Adenocarcinoma- Not Otherwise Specified (NOS)	Lung	448	Alive	14.72	0	T2b	N2		Stage IIIA	70	METCorC1	CNVCorC2	iC1
TCGA-38-7271-01	FEMALE	Lung Adenocarcinoma- Not Otherwise Specified (NOS)	Lung	800	Dead	20.8	1	T1	N0	M0	Stage IA	72	METCorC2	CNVCorC2	iC1
TCGA-38-A44F-01	MALE	Lung Adenocarcinoma Mixed Subtype	Lung	133	Alive	4.37	0	T2a	N0	M0	Stage IB	80	METCorC2	CNVCorC2	iC1
TCGA-44-2656-01	MALE	Lung Adenocarcinoma- Not Otherwise Specified (NOS)	Lung	1429	Alive	18.66	1	T2	N0	M0	Stage IB	59	METCorC1	CNVCorC2	iC1
TCGA-44-2665-01	FEMALE	Lung Adenocarcinoma- Not Otherwise Specified (NOS)	Lung	1301	Alive	42.74	0	T2	N1	M0	Stage IIB	55	METCorC1	CNVCorC1	iC2
TCGA-44-2666-01	MALE	Lung Adenocarcinoma- Not Otherwise Specified (NOS)	Lung	97	Dead	NA		T2	N0	M0	Stage IB	43	METCorC2	CNVCorC2	iC1
TCGA-44-2668-01	MALE	Lung Adenocarcinoma- Not Otherwise Specified (NOS)	Lung	761	Dead	14.22	1	T2	N0	M0	Stage IB	51	METCorC1	CNVCorC1	iC2
TCGA-44-3918-01	FEMALE	Lung Adenocarcinoma- Not Otherwise Specified (NOS)	Lung	1036	Alive	16.79	1	T1	N0	M0	Stage IA	60	METCorC1	CNVCorC1	iC2
TCGA-44-4112-01	FEMALE	Lung Adenocarcinoma- Not Otherwise Specified (NOS)	Lung	808	Dead	20.34	1	T2a	N0	M0	Stage IB	60	METCorC2	CNVCorC2	iC1
TCGA-44-5643-01	MALE	Lung Adenocarcinoma- Not Otherwise Specified (NOS)	Lung	1013	Alive	33.28	0	T2b	N2	M0	Stage IIIA	53	METCorC1	CNVCorC1	iC2
TCGA-44-5644-01	FEMALE	Lung Adenocarcinoma- Not Otherwise Specified (NOS)	Lung	863	Alive	28.35	0	T2a	N0		Stage IB	51	METCorC1	CNVCorC1	iC2
TCGA-44-5645-01	FEMALE	Lung Adenocarcinoma- Not Otherwise Specified (NOS)	Lung	852	Alive	27.99	0	T1	NX		Stage IA	61	METCorC2	CNVCorC2	iC1
TCGA-44-6145-01	FEMALE	Lung Adenocarcinoma- Not Otherwise Specified (NOS)	Lung	595	Alive	19.55	0	T1	N0	M0	Stage IA	62	METCorC1	CNVCorC1	iC2
TCGA-44-6146-01	MALE	Lung Mucinous Adenocarcinoma	Lung	728	Alive	20.73	1	T3	N0	M0	Stage IIB	64	METCorC2	CNVCorC2	iC1
TCGA-44-6147-01	FEMALE	Lung Adenocarcinoma- Not Otherwise Specified (NOS)	Lung	845	Alive	27.76	0	T1b	NX	M0	Stage IA	67	METCorC2	CNVCorC2	iC1
TCGA-44-6148-01	MALE	Lung Mucinous Adenocarcinoma	Lung	704	Alive	23.13	0	T1b	N0	M0	Stage IA	60	METCorC2	CNVCorC2	iC1
TCGA-44-6774-01	FEMALE	Lung Adenocarcinoma- Not Otherwise Specified (NOS)	Lung	658	Alive	21.62	0	T1	N2	M0	Stage IIIA	56	METCorC1	CNVCorC2	iC2
TCGA-44-6775-01	FEMALE	Lung Adenocarcinoma- Not Otherwise Specified (NOS)	Lung	705	Alive	22.47	1	T2a	N0	MX	Stage IB	72	METCorC2	CNVCorC2	iC1
TCGA-44-6776-01	FEMALE	Lung Adenocarcinoma- Not Otherwise Specified (NOS)	Lung	2616	Alive	85.94	0	T1	N0	MX	Stage IA	60	METCorC2	CNVCorC2	iC1
TCGA-44-6777-01	FEMALE	Lung Adenocarcinoma- Not Otherwise Specified (NOS)	Lung	987	Dead	NA		T2	NX	MX	Stage IB	85	METCorC2	CNVCorC2	iC1
TCGA-44-6778-01	MALE	Lung Adenocarcinoma- Not Otherwise Specified (NOS)	Lung	1864	Alive	61.24	0	T1	N0	MX	Stage IA	59	METCorC2	CNVCorC2	iC2
TCGA-44-6779-01	FEMALE	Lung Adenocarcinoma- Not Otherwise Specified (NOS)	Lung	500	Dead	7.62	1	T2	N1	MX	Stage IIB	50	METCorC1	CNVCorC1	iC2
TCGA-44-7659-01	MALE	Lung Adenocarcinoma- Not Otherwise Specified (NOS)	Lung	691	Alive	22.7	0	T1b	N0	MX	Stage IA	70	METCorC2	CNVCorC2	iC1
TCGA-44-7660-01	MALE	Lung Adenocarcinoma- Not Otherwise Specified (NOS)	Lung	592	Alive	8.31	1	T2	N0	MX	Stage IB	72	METCorC1	CNVCorC1	iC2
TCGA-44-7661-01	FEMALE	Lung Adenocarcinoma- Not Otherwise Specified (NOS)	Lung	557	Dead	11.01	1	T2a	N0	M0	Stage IB	69	METCorC1	CNVCorC1	iC2
TCGA-44-7662-01	MALE	Lung Adenocarcinoma- Not Otherwise Specified (NOS)	Lung	218	Alive	7.16	0	T2a	N0	MX	Stage IB	61	METCorC1	CNVCorC1	iC2
TCGA-44-7667-01	FEMALE	Lung Adenocarcinoma- Not Otherwise Specified (NOS)	Lung	1097	Alive	36.04	0	T3	N0	MX	Stage IIB	49	METCorC1	CNVCorC1	iC2
TCGA-44-7669-01	MALE	Lung Adenocarcinoma- Not Otherwise Specified (NOS)	Lung	574	Dead	17.25	1	T1b	N1	MX	Stage IIA	59	METCorC1	CNVCorC1	iC2
TCGA-44-7670-01	FEMALE	Lung Adenocarcinoma- Not Otherwise Specified (NOS)	Lung	882	Alive	28.98	0	T1b	N1	M0	Stage IIA	47	METCorC1	CNVCorC1	iC2
TCGA-44-7671-01	MALE	Lung Adenocarcinoma Mixed Subtype	Lung	889	Alive	29.01	1	T2a	N0	M0	Stage IB	64	METCorC2	CNVCorC2	iC1
TCGA-44-7672-01	FEMALE	Lung Adenocarcinoma- Not Otherwise Specified (NOS)	Lung	719	Alive	23.62	0	T1b	N0	M0	Stage IA	52	METCorC1	CNVCorC1	iC2
TCGA-44-8117-01	FEMALE	Lung Adenocarcinoma- Not Otherwise Specified (NOS)	Lung	385	Alive	12.65	0	T2a	N0	M0	Stage IB	54	METCorC1	CNVCorC1	iC2
TCGA-44-8119-01	MALE	Lung Adenocarcinoma- Not Otherwise Specified (NOS)	Lung	285	Alive	9.36	0	T3	N0	M0	Stage IIB	73	METCorC1	CNVCorC1	iC2
TCGA-44-8120-01	MALE	Lung Adenocarcinoma- Not Otherwise Specified (NOS)	Lung	260	Alive	8.54	0	T2a	N0	M0	Stage IB	58	METCorC2	CNVCorC2	iC1
TCGA-44-A479-01	FEMALE	Lung Adenocarcinoma- Not Otherwise Specified (NOS)	Lung	486	Alive	14.36	1	T2	N0	MX	Stage IB	73	METCorC1	CNVCorC1	iC2
TCGA-44-A47A-01	FEMALE	Lung Adenocarcinoma- Not Otherwise Specified (NOS)	Lung	466	Alive	13.14	1	T2a	N0	MX	Stage IB	78	METCorC2	CNVCorC2	iC1
TCGA-44-A47B-01	MALE	Lung Adenocarcinoma- Not Otherwise Specified (NOS)	Lung	287	Alive	9.43	0	T2a	N0	M0	Stage IB	79	METCorC1	CNVCorC1	iC1
TCGA-44-A47G-01	FEMALE	Lung Adenocarcinoma- Not Otherwise Specified (NOS)	Lung	351	Alive	11.53	0	T1	N0	M0	Stage IA	73	METCorC2	CNVCorC2	iC1
TCGA-44-A4SS-01	MALE	Lung Adenocarcinoma- Not Otherwise Specified (NOS)	Lung	415	Alive	13.63	0	T1b	N0	M0	Stage IA	73	METCorC1	CNVCorC1	iC2
TCGA-44-A4SU-01	FEMALE	Lung Adenocarcinoma- Not Otherwise Specified (NOS)	Lung	409	Dead	8.54	1	T1a	N0	MX	Stage IA	67	METCorC1	CNVCorC2	iC1
TCGA-49-4487-01	FEMALE	Lung Adenocarcinoma- Not Otherwise Specified (NOS)	Lung	855	Dead	22.9	1	T1	N0	M0	Stage IA	72	METCorC1	CNVCorC1	iC2
TCGA-49-4488-01	FEMALE	Lung Adenocarcinoma- Not Otherwise Specified (NOS)	Lung	869	Dead	20.83	1	T1	N0	MX	Stage IA	74	METCorC1	CNVCorC1	iC2
TCGA-49-4490-01	FEMALE	Lung Adenocarcinoma- Not Otherwise Specified (NOS)	Lung	385	Dead	NA		T3	N2	M0	Stage IIIA	45	METCorC1	CNVCorC2	iC1
TCGA-49-4512-01	FEMALE	Lung Adenocarcinoma- Not Otherwise Specified (NOS)	Lung	905	Dead	NA		T2	N2	MX	Stage IIIA	69	METCorC2	CNVCorC2	iC1
TCGA-49-4514-01	FEMALE	Lung Papillary Adenocarcinoma	Lung	1700	Alive	55.85	0	T1	N0	M0	Stage IA	79	METCorC1	CNVCorC1	iC2
TCGA-49-6742-01	MALE	Mucinous (Colloid) Carcinoma	Lung	488	Dead	7.03	1	T2a	N1	M0	Stage IIA	70	METCorC1	CNVCorC1	iC2
TCGA-49-6743-01	FEMALE	Lung Clear Cell Adenocarcinoma	Lung	1621	Alive	53.25	0	T1	N2	MX	Stage IIIA	81	METCorC1	CNVCorC1	iC2
TCGA-49-6744-01	FEMALE	Lung Adenocarcinoma Mixed Subtype	Lung	1683	Alive	55.29	0	T2a	N1	MX	Stage IIA	64	METCorC2	CNVCorC2	iC1
TCGA-49-6745-01	MALE	Lung Adenocarcinoma- Not Otherwise Specified (NOS)	Lung	522	Alive	17.15	0	T2a	N2	M0	Stage IIIA	82	METCorC1	CNVCorC2	iC2
TCGA-49-6761-01	FEMALE	Lung Adenocarcinoma- Not Otherwise Specified (NOS)	Lung	354	Alive	11.63	0	T1	N2	MX	Stage IIIA	68	METCorC1	CNVCorC1	iC2
TCGA-49-6767-01	FEMALE	Lung Adenocarcinoma- Not Otherwise Specified (NOS)	Lung	677	Alive	22.24	0	T3	N0	MX	Stage IIB	46	METCorC1	CNVCorC1	iC2
TCGA-49-AAQV-01	FEMALE	Lung Adenocarcinoma Mixed Subtype	Lung	677	Dead	16.72	1	T1	N1	MX	Stage II	63	METCorC1	CNVCorC1	iC2
TCGA-49-AAR0-01	MALE	Lung Adenocarcinoma- Not Otherwise Specified (NOS)	Lung	4765	Alive	156.54	0	T1	N0	MX	Stage IA	57	METCorC2	CNVCorC2	iC1
TCGA-49-AAR2-01	MALE	Lung Acinar Adenocarcinoma	Lung	2224	Alive	73.06	0	T2	N0	MX	Stage IB	64	METCorC1	CNVCorC1	iC2
TCGA-49-AAR3-01	MALE	Lung Adenocarcinoma- Not Otherwise Specified (NOS)	Lung	1893	Alive	62.19	1	T2	N1	MX	Stage IIB	69	METCorC1	CNVCorC1	iC2
TCGA-49-AAR4-01	MALE	Lung Adenocarcinoma- Not Otherwise Specified (NOS)	Lung	879	Dead	NA		T2	N2	MX	Stage IIIA	51	METCorC1	CNVCorC1	iC2
TCGA-49-AAR9-01	MALE	Lung Adenocarcinoma- Not Otherwise Specified (NOS)	Lung	260	Dead	NA		T3	N0	MX	Stage IIB	61	METCorC1	CNVCorC1	iC2
TCGA-49-AARE-01	FEMALE	Lung Adenocarcinoma- Not Otherwise Specified (NOS)	Lung	1229	Dead	12.75	1	T1	N0	MX	Stage IA	51	METCorC1	CNVCorC1	iC2
TCGA-49-AARN-01	FEMALE	Lung Adenocarcinoma- Not Otherwise Specified (NOS)	Lung	1135	Dead	NA		T1	N0	MX	Stage IA	56	METCorC1	CNVCorC1	iC1
TCGA-49-AARO-01	FEMALE	Lung Papillary Adenocarcinoma	Lung	3759	Alive	115.67	1	T1a	N0	MX	Stage IA	39	METCorC1	CNVCorC2	iC2
TCGA-49-AARQ-01	FEMALE	Lung Adenocarcinoma- Not Otherwise Specified (NOS)	Lung	6732	Alive	221.16	0	T2	N0	MX	Stage I	41	METCorC1	CNVCorC1	iC2
TCGA-49-AARR-01	MALE	Lung Adenocarcinoma- Not Otherwise Specified (NOS)	Lung	4992	Alive	158.08	1	T1	N0	MX	Stage IA	68	METCorC2	CNVCorC2	iC1
TCGA-4B-A93V-01	FEMALE	Lung Adenocarcinoma Mixed Subtype	Lung	300	Dead	8.25	1	T1b	N0	M0	Stage IA	52	METCorC1	CNVCorC1	iC2
TCGA-50-5044-01	FEMALE	Lung Adenocarcinoma- Not Otherwise Specified (NOS)	Lung	624	Dead	15.87	1	T4	N1	M0	Stage IIIB	72	METCorC1	CNVCorC1	iC2
TCGA-50-5045-01	FEMALE	Lung Adenocarcinoma- Not Otherwise Specified (NOS)	Lung	2174	Dead	47.08	1	T2	N1	M0		57	METCorC1	CNVCorC2	iC2
TCGA-50-5049-01	MALE	Lung Adenocarcinoma- Not Otherwise Specified (NOS)	Lung	3094	Alive	83.57	1	T2	N0	M0	Stage IA	70	METCorC2	CNVCorC1	iC2
TCGA-50-5051-01	FEMALE	Lung Adenocarcinoma- Not Otherwise Specified (NOS)	Lung	478	Dead	6.04	1	T2	N2	M0	Stage IIIA	42	METCorC1	CNVCorC1	iC2
TCGA-50-5055-01	FEMALE	Lung Adenocarcinoma Mixed Subtype	Lung	1830	Dead	25.33	1	T1	N1	M0	Stage IIA	79	METCorC2	CNVCorC2	iC1
TCGA-50-5066-01	MALE	Lung Adenocarcinoma Mixed Subtype	Lung	1442	Alive	15.67	1	T2	N0	M0	Stage IB	72	METCorC1	CNVCorC1	iC2
TCGA-50-5068-01	FEMALE	Lung Adenocarcinoma- Not Otherwise Specified (NOS)	Lung	1499	Dead	22.54	1	T2	N1	MX	Stage IIB	59	METCorC1	CNVCorC1	iC1
TCGA-50-5072-01	MALE	Lung Adenocarcinoma- Not Otherwise Specified (NOS)	Lung	250	Dead	7	1	T2	N2	M0	Stage IIIA	74	METCorC1	CNVCorC1	iC2
TCGA-50-5930-01	MALE	Lung Adenocarcinoma Mixed Subtype	Lung	282	Dead	5.81	1	T2	N2	M0	Stage IIIA	47	METCorC1	CNVCorC1	iC2
TCGA-50-5931-01	FEMALE	Lung Adenocarcinoma- Not Otherwise Specified (NOS)	Lung	434	Dead	13.96	1	T2	N0	M0	Stage IB	75	METCorC1	CNVCorC1	iC2
TCGA-50-5932-01	MALE	Lung Adenocarcinoma- Not Otherwise Specified (NOS)	Lung	1235	Dead	35.81	1	T2	N1	M0	Stage IIB	75	METCorC2	CNVCorC2	iC1
TCGA-50-5933-01	MALE	Lung Adenocarcinoma- Not Otherwise Specified (NOS)	Lung	2393	Dead	NA		T4	N2	M0	Stage IIIB	72	METCorC1	CNVCorC1	iC2
TCGA-50-5935-01	FEMALE	Lung Adenocarcinoma- Not Otherwise Specified (NOS)	Lung	653	Dead	NA		T1	N0	M0	Stage IA	86	METCorC2	CNVCorC2	iC1
TCGA-50-5936-01	MALE	Mucinous (Colloid) Carcinoma	Lung	257	Dead	4.93	1	T2	N2	M0	Stage IIIA	58	METCorC1	CNVCorC1	iC2
TCGA-50-5939-01	MALE	Lung Adenocarcinoma Mixed Subtype	Lung	460	Dead	NA		T2	N0	M0	Stage IB	85	METCorC1	CNVCorC1	iC2
TCGA-50-5941-01	FEMALE	Lung Adenocarcinoma- Not Otherwise Specified (NOS)	Lung	1474	Alive	48.42	0	T2a	N2	M0	Stage IIIA	55	METCorC1	CNVCorC1	iC2
TCGA-50-5942-01	FEMALE	Lung Adenocarcinoma- Not Otherwise Specified (NOS)	Lung	1847	Alive	45.27	1	T1	N0	M0	Stage IA	67	METCorC2	CNVCorC2	iC1
TCGA-50-5944-01	FEMALE	Lung Acinar Adenocarcinoma	Lung	1750	Alive	57.49	0	T1	N0	M0	Stage IA	69	METCorC2	CNVCorC2	iC1
TCGA-50-5946-01	MALE	Lung Adenocarcinoma Mixed Subtype	Lung	1617	Alive	26.64	1	T1	N0	MX	Stage IA	62	METCorC1	CNVCorC1	iC2
TCGA-50-6590-01	FEMALE	Lung Adenocarcinoma- Not Otherwise Specified (NOS)	Lung	1288	Dead	NA		T2	N0	M0	Stage IB	72	METCorC1	CNVCorC1	iC2
TCGA-50-6591-01	FEMALE	Lung Adenocarcinoma- Not Otherwise Specified (NOS)	Lung	119	Dead	NA		T2	N0	M1	Stage IV	63	METCorC1	CNVCorC1	iC2
TCGA-50-6592-01	FEMALE	Lung Adenocarcinoma- Not Otherwise Specified (NOS)	Lung	777	Dead	NA		T2	N0	M0	Stage IB	71	METCorC1	CNVCorC1	iC2
TCGA-50-6593-01	FEMALE	Lung Adenocarcinoma Mixed Subtype	Lung	336	Dead	8.74	1	T1	N2	M0	Stage IIIA	49	METCorC2	CNVCorC2	iC2
TCGA-50-6594-01	FEMALE	Lung Adenocarcinoma- Not Otherwise Specified (NOS)	Lung	370	Dead	9.36	1	T3	N2	M0	Stage IIIA	79	METCorC1	CNVCorC1	iC2
TCGA-50-6595-01	FEMALE	Lung Adenocarcinoma- Not Otherwise Specified (NOS)	Lung	189	Dead	5.98	1	T2	N2	M0	Stage IIIA	74	METCorC1	CNVCorC1	iC2
TCGA-50-6597-01	FEMALE	Lung Adenocarcinoma- Not Otherwise Specified (NOS)	Lung	1268	Dead	NA		T2	N0	M0	Stage IB	79	METCorC2	CNVCorC2	iC1
TCGA-50-6673-01	FEMALE	Lung Adenocarcinoma- Not Otherwise Specified (NOS)	Lung	22	Dead	NA		T1	N0	M0	Stage I	84	METCorC2	CNVCorC2	iC1
TCGA-50-7109-01	MALE	Lung Adenocarcinoma- Not Otherwise Specified (NOS)	Lung	308	Dead	0.49	1	T1	N0	M0	Stage IA	60	METCorC1	CNVCorC1	iC2
TCGA-50-8457-01	FEMALE	Lung Adenocarcinoma Mixed Subtype	Lung	1125	Alive	36.96	0	T1a	N0	M0	Stage IA	63	METCorC2	CNVCorC2	iC1
TCGA-50-8459-01	MALE	Mucinous (Colloid) Carcinoma	Lung	1119	Alive	14.19	1	T3	N0	M0	Stage IIB	68	METCorC1	CNVCorC2	iC1
TCGA-50-8460-01	MALE	Lung Papillary Adenocarcinoma	Lung	829	Alive	27.23	0	T1a	N0	M0	Stage IA	74	METCorC2	CNVCorC2	iC1
TCGA-53-7624-01	FEMALE	Lung Adenocarcinoma- Not Otherwise Specified (NOS)	Lung	1043	Dead	13.14	1	T2	N0	M1	Stage IV	40	METCorC1	CNVCorC1	iC2
TCGA-53-7626-01	FEMALE	Lung Adenocarcinoma- Not Otherwise Specified (NOS)	Lung	929	Dead	28.42	1	T1	N1	M0	Stage IIA	76	METCorC2	CNVCorC2	iC1
TCGA-53-7813-01	FEMALE	Lung Bronchioloalveolar Carcinoma Nonmucinous	Lung	424	Alive	13.93	0	T4	N0	M0	Stage IIIB	51	METCorC1	CNVCorC1	iC2
TCGA-53-A4EZ-01	MALE	Lung Acinar Adenocarcinoma	Lung	1071	Alive	35.18	0	T2a	N1	MX	Stage IIA	63	METCorC1	CNVCorC1	iC2
TCGA-55-5899-01	MALE	Lung Adenocarcinoma- Not Otherwise Specified (NOS)	Lung	930	Alive	30.55	0	T1a	N1	M0		58	METCorC1	CNVCorC1	iC2
TCGA-55-6543-01	FEMALE	Lung Bronchioloalveolar Carcinoma Mucinous	Lung	435	Alive	14.29	0	T1b	N0	MX	Stage IA	60	METCorC2	CNVCorC2	iC1
TCGA-55-6642-01	MALE	Lung Adenocarcinoma- Not Otherwise Specified (NOS)	Lung	2449	Alive	80.45	0	T2	N0	MX	Stage IB	63	METCorC1	CNVCorC1	iC2
TCGA-55-6712-01	MALE	Lung Adenocarcinoma- Not Otherwise Specified (NOS)	Lung	171	Dead	NA		T2a	N1	MX	Stage IIA	71	METCorC1	CNVCorC1	iC2
TCGA-55-6968-01	MALE	Lung Adenocarcinoma- Not Otherwise Specified (NOS)	Lung	1293	Dead	NA		T1	N0	M1	Stage IV	61	METCorC1	CNVCorC1	iC2
TCGA-55-6970-01	FEMALE	Lung Papillary Adenocarcinoma	Lung	464	Dead	15.01	1	T2	N2	MX	Stage IIIA	67	METCorC2	CNVCorC1	iC2
TCGA-55-6971-01	FEMALE	Lung Adenocarcinoma- Not Otherwise Specified (NOS)	Lung	1400	Alive	45.99	0	T2	N0	MX	Stage IB	59	METCorC2	CNVCorC2	iC1
TCGA-55-6972-01	MALE	Lung Papillary Adenocarcinoma	Lung	1632	Dead	NA		T2	N0	M0	Stage IB	72	METCorC2	CNVCorC2	iC1
TCGA-55-6978-01	MALE	Lung Adenocarcinoma- Not Otherwise Specified (NOS)	Lung	176	Dead	1.38	1	T2b	N0	MX	Stage IIA	81	METCorC1	CNVCorC1	iC2
TCGA-55-6979-01	FEMALE	Lung Adenocarcinoma- Not Otherwise Specified (NOS)	Lung	237	Dead	6.41	1	T2	N1	M0	Stage IIB	59	METCorC1	CNVCorC1	iC2
TCGA-55-6980-01	MALE	Lung Bronchioloalveolar Carcinoma Nonmucinous	Lung	2109	Alive	69.28	0	T1	N0	M0	Stage IA	56	METCorC2	CNVCorC2	iC1
TCGA-55-6981-01	FEMALE	Lung Adenocarcinoma- Not Otherwise Specified (NOS)	Lung	1379	Dead	NA		T1	N2	M0	Stage IIIA	53	METCorC1	CNVCorC1	iC2
TCGA-55-6982-01	FEMALE	Lung Adenocarcinoma- Not Otherwise Specified (NOS)	Lung	995	Dead	6.01	1	T2	N1	M0	Stage IIB	79	METCorC1	CNVCorC1	iC2
TCGA-55-6983-01	MALE	Mucinous (Colloid) Carcinoma	Lung	2823	Alive	92.74	0	T2	N1	M0	Stage IIB	81	METCorC2	CNVCorC2	iC1
TCGA-55-6984-01	FEMALE	Lung Adenocarcinoma- Not Otherwise Specified (NOS)	Lung	760	Dead	23.78	1	T2	N1	M0	Stage IIB	71	METCorC1	CNVCorC1	iC2
TCGA-55-6985-01	FEMALE	Lung Adenocarcinoma- Not Otherwise Specified (NOS)	Lung	1233	Alive	40.51	0	T2	N0	MX	Stage IB	58	METCorC1	CNVCorC2	iC2
TCGA-55-6986-01	FEMALE	Lung Bronchioloalveolar Carcinoma Nonmucinous	Lung	3261	Alive	107.13	0	T2	N0	M0	Stage IB	74	METCorC2	CNVCorC2	iC1
TCGA-55-6987-01	MALE	Lung Adenocarcinoma- Not Otherwise Specified (NOS)	Lung	2137	Alive	70.2	0	T1	N0	M0	Stage IA	77	METCorC1	CNVCorC1	iC2
TCGA-55-7281-01	FEMALE	Lung Adenocarcinoma- Not Otherwise Specified (NOS)	Lung	872	Alive	11.14	1	T1b	N0	M0	Stage IA	70	METCorC2	CNVCorC2	iC1
TCGA-55-7283-01	FEMALE	Lung Bronchioloalveolar Carcinoma Nonmucinous	Lung	609	Alive	20.01	0	T3	N2	MX	Stage IIIA	76	METCorC2	CNVCorC2	iC1
TCGA-55-7570-01	MALE	Lung Adenocarcinoma- Not Otherwise Specified (NOS)	Lung	824	Alive	27.07	0	T1a	N0	MX	Stage IA	60	METCorC1	CNVCorC1	iC2
TCGA-55-7573-01	FEMALE	Lung Adenocarcinoma- Not Otherwise Specified (NOS)	Lung	487	Alive	16	0	T1b	N0	MX	Stage IA	72	METCorC2	CNVCorC2	iC1
TCGA-55-7574-01	FEMALE	Lung Adenocarcinoma- Not Otherwise Specified (NOS)	Lung	995	Dead	15.7	1	T2a	N0	M0	Stage IB	64	METCorC2	CNVCorC2	iC1
TCGA-55-7576-01	MALE	Lung Adenocarcinoma- Not Otherwise Specified (NOS)	Lung	670	Alive	22.01	0	T2a	N0	M0	Stage IB	54	METCorC1	CNVCorC1	iC2
TCGA-55-7724-01	FEMALE	Lung Adenocarcinoma- Not Otherwise Specified (NOS)	Lung	705	Alive	23.16	0	T2a	N0	MX	Stage IB	76	METCorC2	CNVCorC2	iC1
TCGA-55-7725-01	FEMALE	Lung Adenocarcinoma- Not Otherwise Specified (NOS)	Lung	442	Alive	14.52	0	T1a	N0	MX	Stage IA	68	METCorC2	CNVCorC2	iC1
TCGA-55-7726-01	FEMALE	Lung Adenocarcinoma- Not Otherwise Specified (NOS)	Lung	652	Alive	21.42	0	T1b	N0	MX	Stage IA	72	METCorC1	CNVCorC1	iC2
TCGA-55-7727-01	MALE	Lung Adenocarcinoma- Not Otherwise Specified (NOS)	Lung	119	Alive	3.91	0	T1a	N2	MX	Stage IIIA	70	METCorC2	CNVCorC1	iC2
TCGA-55-7728-01	FEMALE	Mucinous (Colloid) Carcinoma	Lung	704	Alive	23.13	0	T2a	N0	MX	Stage IB	64	METCorC2	CNVCorC2	iC1
TCGA-55-7815-01	MALE	Lung Adenocarcinoma- Not Otherwise Specified (NOS)	Lung	773	Alive	19.45	1	T2a	N0	MX	Stage IB	76	METCorC1	CNVCorC1	iC1
TCGA-55-7903-01	MALE	Lung Adenocarcinoma- Not Otherwise Specified (NOS)	Lung	567	Alive	18.63	0	T1b	N0	MX	Stage IA	64	METCorC1	CNVCorC1	iC2
TCGA-55-7907-01	MALE	Lung Adenocarcinoma- Not Otherwise Specified (NOS)	Lung	343	Dead	9.66	1	T2a	N1	MX	Stage IIA	77	METCorC1	CNVCorC1	iC2
TCGA-55-7910-01	FEMALE	Lung Adenocarcinoma- Not Otherwise Specified (NOS)	Lung	1040	Alive	33.44	1	T2b	N0	M0	Stage IIA	50	METCorC1	CNVCorC1	iC2
TCGA-55-7911-01	FEMALE	Lung Adenocarcinoma- Not Otherwise Specified (NOS)	Lung	537	Alive	16.92	1	T1a	N0	MX	Stage IA	70	METCorC1	CNVCorC1	iC2
TCGA-55-7914-01	FEMALE	Lung Adenocarcinoma- Not Otherwise Specified (NOS)	Lung	187	Dead	NA		T1b	N1	MX	Stage IIA	71	METCorC2	CNVCorC2	iC1
TCGA-55-7994-01	MALE	Lung Adenocarcinoma- Not Otherwise Specified (NOS)	Lung	603	Alive	19.81	0	T3	N0	MX	Stage IIB	81	METCorC1	CNVCorC1	iC2
TCGA-55-7995-01	FEMALE	Lung Adenocarcinoma- Not Otherwise Specified (NOS)	Lung	889	Alive	15.37	1	T1b	N0	M0	Stage IA	73	METCorC1	CNVCorC1	iC2
TCGA-55-8085-01	MALE	Lung Papillary Adenocarcinoma	Lung	904	Alive	29.7	0	T1b	N0	M0	Stage IA	64	METCorC1	CNVCorC1	iC2
TCGA-55-8087-01	FEMALE	Lung Adenocarcinoma- Not Otherwise Specified (NOS)	Lung	462	Alive	15.18	0	T2a	N0	MX	Stage IB	59	METCorC2	CNVCorC2	iC1
TCGA-55-8089-01	MALE	Lung Adenocarcinoma- Not Otherwise Specified (NOS)	Lung	702	Dead	NA		T1a	N0	M0	Stage IA	56	METCorC1	CNVCorC1	iC2
TCGA-55-8090-01	MALE	Lung Adenocarcinoma- Not Otherwise Specified (NOS)	Lung	598	Dead	18	1	T1a	N0	M0	Stage IA	80	METCorC1	CNVCorC2	iC1
TCGA-55-8091-01	MALE	Lung Adenocarcinoma- Not Otherwise Specified (NOS)	Lung	600	Alive	19.71	0	T2	N0	MX	Stage IB	74	METCorC1	CNVCorC2	iC1
TCGA-55-8092-01	MALE	Lung Adenocarcinoma- Not Otherwise Specified (NOS)	Lung	154	Dead	4.17	1	T3	N0	MX	Stage IIB	75	METCorC1	CNVCorC1	iC2
TCGA-55-8094-01	MALE	Lung Adenocarcinoma- Not Otherwise Specified (NOS)	Lung	541	Alive	17.77	0	T2b	N0	M1b	Stage IV	51	METCorC1	CNVCorC1	iC2
TCGA-55-8096-01	FEMALE	Lung Adenocarcinoma- Not Otherwise Specified (NOS)	Lung	719	Dead	18.59	1	T2a	N0	MX	Stage IB	67	METCorC1	CNVCorC2	iC2
TCGA-55-8097-01	FEMALE	Lung Adenocarcinoma- Not Otherwise Specified (NOS)	Lung	476	Alive	15.64	0	T1a	N0	MX	Stage IA	60	METCorC2	CNVCorC2	iC1
TCGA-55-8203-01	FEMALE	Lung Adenocarcinoma- Not Otherwise Specified (NOS)	Lung	547	Alive	17.97	0	T1b	N0	M0	Stage IA	69	METCorC1	CNVCorC1	iC2
TCGA-55-8204-01	FEMALE	Lung Adenocarcinoma- Not Otherwise Specified (NOS)	Lung	515	Alive	16.92	0	T2a	N0	MX	Stage IB	87	METCorC1	CNVCorC1	iC2
TCGA-55-8205-01	FEMALE	Lung Adenocarcinoma- Not Otherwise Specified (NOS)	Lung	599	Alive	16.26	1	T2b	N0	M0	Stage IIA	76	METCorC1	CNVCorC1	iC2
TCGA-55-8206-01	MALE	Lung Adenocarcinoma- Not Otherwise Specified (NOS)	Lung	888	Alive	29.17	0	T1b	N0	M0	Stage IA	56	METCorC2	CNVCorC2	iC1
TCGA-55-8207-01	MALE	Lung Acinar Adenocarcinoma	Lung	977	Alive	32.1	0	T2a	N0	MX	Stage IB	73	METCorC2	CNVCorC2	iC1
TCGA-55-8208-01	FEMALE	Lung Adenocarcinoma- Not Otherwise Specified (NOS)	Lung	674	Alive	16.79	1	T1b	N0	M0	Stage IA	73	METCorC1	CNVCorC1	iC2
TCGA-55-8299-01	FEMALE	Lung Adenocarcinoma- Not Otherwise Specified (NOS)	Lung	469	Dead	9	1	T1b	N0	MX	Stage IA	61	METCorC1	CNVCorC1	iC2
TCGA-55-8301-01	MALE	Lung Adenocarcinoma- Not Otherwise Specified (NOS)	Lung	534	Alive	7.82	1	T2a	N0	MX	Stage IB	58	METCorC1	CNVCorC1	iC2
TCGA-55-8302-01	MALE	Lung Adenocarcinoma- Not Otherwise Specified (NOS)	Lung	478	Alive	15.7	0	T2	N0	MX	Stage IB	54	METCorC1	CNVCorC1	iC2
TCGA-55-8505-01	MALE	Lung Adenocarcinoma- Not Otherwise Specified (NOS)	Lung	440	Alive	14.45	0	T1a	N2	MX	Stage IIIA	62	METCorC1	CNVCorC1	iC2
TCGA-55-8506-01	FEMALE	Lung Adenocarcinoma- Not Otherwise Specified (NOS)	Lung	11	Alive	0.36	0	T3	N0	MX	Stage IIB	62	METCorC1	CNVCorC1	iC2
TCGA-55-8507-01	MALE	Lung Adenocarcinoma- Not Otherwise Specified (NOS)	Lung	418	Alive	13.73	0	T1a	N0	MX	Stage IA	53	METCorC1	CNVCorC1	iC2
TCGA-55-8508-01	FEMALE	Mucinous (Colloid) Carcinoma	Lung	617	Alive	20.27	0	T2a	N1	MX	Stage IIA	60	METCorC1	CNVCorC1	iC2
TCGA-55-8510-01	FEMALE	Lung Adenocarcinoma- Not Otherwise Specified (NOS)	Lung	539	Alive	17.71	0	T2a	N0	MX	Stage IB	55	METCorC2	CNVCorC2	iC1
TCGA-55-8511-01	FEMALE	Lung Adenocarcinoma- Not Otherwise Specified (NOS)	Lung	552	Alive	15.11	1	T2a	N0	MX	Stage IB	73	METCorC1	CNVCorC1	iC2
TCGA-55-8512-01	MALE	Lung Bronchioloalveolar Carcinoma Nonmucinous	Lung	607	Dead	NA		T1a	N1	M1b	Stage IV	41	METCorC2	CNVCorC2	iC1
TCGA-55-8513-01	FEMALE	Mucinous (Colloid) Carcinoma	Lung	791	Alive	10.41	1	T3	N0	MX	Stage IIB	77	METCorC2	CNVCorC2	iC1
TCGA-55-8514-01	FEMALE	Lung Adenocarcinoma- Not Otherwise Specified (NOS)	Lung	520	Alive	17.08	0	T2a	N0	MX	Stage IB	70	METCorC2	CNVCorC2	iC1
TCGA-55-8614-01	MALE	Lung Adenocarcinoma- Not Otherwise Specified (NOS)	Lung	536	Alive	17.61	0	T2a	N0	MX	Stage IB	76	METCorC1	CNVCorC1	iC2
TCGA-55-8615-01	MALE	Lung Adenocarcinoma- Not Otherwise Specified (NOS)	Lung	446	Alive	7.36	1	T3	N2	MX	Stage IIIA	67	METCorC1	CNVCorC1	iC2
TCGA-55-8616-01	FEMALE	Lung Adenocarcinoma- Not Otherwise Specified (NOS)	Lung	48	Alive	1.58	0	T2a	N0	M0	Stage IB	58	METCorC2	CNVCorC2	iC1
TCGA-55-8619-01	FEMALE	Mucinous (Colloid) Carcinoma	Lung	416	Alive	13.67	0	T3	N0	MX	Stage IIB	72	METCorC2	CNVCorC2	iC1
TCGA-55-8620-01	MALE	Lung Adenocarcinoma- Not Otherwise Specified (NOS)	Lung	375	Dead	NA		T1a	N1	M1b	Stage IV	60	METCorC1	CNVCorC1	iC2
TCGA-55-8621-01	FEMALE	Lung Adenocarcinoma- Not Otherwise Specified (NOS)	Lung	515	Alive	16.92	0	T1a	N0	MX	Stage IA	75	METCorC2	CNVCorC2	iC1
TCGA-55-A48X-01	FEMALE	Lung Adenocarcinoma- Not Otherwise Specified (NOS)	Lung	689	Alive	20.2	1	T1b	N1	M0	Stage IIA	63	METCorC2	CNVCorC2	iC1
TCGA-55-A48Y-01	MALE	Lung Adenocarcinoma- Not Otherwise Specified (NOS)	Lung	630	Alive	20.7	0	T2b	N0	M0	Stage IIA	69	METCorC1	CNVCorC1	iC2
TCGA-55-A48Z-01	FEMALE	Lung Adenocarcinoma Mixed Subtype	Lung	651	Alive	17.61	1	T1a	N3	MX	Stage IIIB	60	METCorC1	CNVCorC1	iC2
TCGA-55-A490-01	MALE	Lung Adenocarcinoma- Not Otherwise Specified (NOS)	Lung	99	Dead	NA		T2b	N0	MX	Stage IIA	78	METCorC1	CNVCorC1	iC2
TCGA-55-A491-01	FEMALE	Lung Adenocarcinoma- Not Otherwise Specified (NOS)	Lung	626	Alive	20.57	0	T1b	N0	MX	Stage IA	81	METCorC1	CNVCorC1	iC2
TCGA-55-A492-01	FEMALE	Lung Adenocarcinoma- Not Otherwise Specified (NOS)	Lung	596	Alive	19.58	0	T1a	N0	MX	Stage IA	70	METCorC2	CNVCorC2	iC1
TCGA-55-A493-01	FEMALE	Lung Adenocarcinoma- Not Otherwise Specified (NOS)	Lung	28	Alive	0.92	0	T2a	N0	M0	Stage IB	54	METCorC1	CNVCorC1	iC2
TCGA-55-A494-01	FEMALE	Lung Adenocarcinoma- Not Otherwise Specified (NOS)	Lung	481	Alive	15.8	0	T2a	N0	MX	Stage IB	61	METCorC1	CNVCorC1	iC2
TCGA-55-A4DF-01	MALE	Lung Adenocarcinoma- Not Otherwise Specified (NOS)	Lung	440	Dead	16.92	1	T1b	N0	MX	Stage IA	88	METCorC1	CNVCorC1	iC2
TCGA-55-A4DG-01	MALE	Lung Adenocarcinoma- Not Otherwise Specified (NOS)	Lung	608	Alive	19.97	0	T1b	N0	MX	Stage IA	71	METCorC2	CNVCorC2	iC1
TCGA-55-A57B-01	FEMALE	Lung Adenocarcinoma Mixed Subtype	Lung	546	Alive	17.94	0	T1b	N0	M0	Stage IA	80	METCorC2	CNVCorC2	iC1
TCGA-62-8394-01	FEMALE	Lung Adenocarcinoma Mixed Subtype	Lung	139	Dead	NA		T4	N2	M0	Stage IIIB	65	METCorC1	CNVCorC1	iC2
TCGA-62-8395-01	FEMALE	Lung Adenocarcinoma Mixed Subtype	Lung	1216	Alive	16.43	1	T3	N0	M0	Stage IIB	80	METCorC2	CNVCorC2	iC1
TCGA-62-8397-01	FEMALE	Lung Adenocarcinoma Mixed Subtype	Lung	1289	Alive	42.35	0	T3	N0	M0	Stage IIB	70	METCorC2	CNVCorC2	iC1
TCGA-62-8398-01	MALE	Lung Adenocarcinoma Mixed Subtype	Lung	444	Dead	NA		T2	N2	M0	Stage IIIA	55	METCorC1	CNVCorC1	iC2
TCGA-62-8399-01	MALE	Lung Papillary Adenocarcinoma	Lung	2696	Alive	88.57	0	T2	N2	M0	Stage IIIA	62	METCorC2	CNVCorC1	iC2
TCGA-62-8402-01	FEMALE	Lung Adenocarcinoma Mixed Subtype	Lung	1498	Dead	25.36	1	T2	N2	M0	Stage IIIA	73	METCorC1	CNVCorC1	iC2
TCGA-62-A46O-01	FEMALE	Lung Adenocarcinoma- Not Otherwise Specified (NOS)	Lung	1454	Dead	30.98	1	T2	N0	M0	Stage IB	65	METCorC1	CNVCorC1	iC2
TCGA-62-A46P-01	MALE	Lung Adenocarcinoma Mixed Subtype	Lung	594	Dead	8.77	1	T2	N0	M0	Stage IB	65	METCorC2	CNVCorC1	iC1
TCGA-62-A46R-01	FEMALE	Lung Adenocarcinoma Mixed Subtype	Lung	1725	Dead	NA		T2	N0	M0	Stage IB	54	METCorC2	CNVCorC2	iC1
TCGA-62-A46S-01	MALE	Lung Papillary Adenocarcinoma	Lung	1653	Dead	17.31	1	T2	N0	M0	Stage IB	73	METCorC2	CNVCorC2	iC1
TCGA-62-A46V-01	FEMALE	Lung Adenocarcinoma Mixed Subtype	Lung	2199	Alive	72.24	0	T2	N0	M0	Stage IB	78	METCorC1	CNVCorC2	iC1
TCGA-62-A46Y-01	FEMALE	Lung Adenocarcinoma Mixed Subtype	Lung	414	Dead	10.32	1	T2	N2	M0	Stage IIIA	70	METCorC2	CNVCorC2	iC1
TCGA-62-A470-01	MALE	Lung Acinar Adenocarcinoma	Lung	1194	Dead	17.71	1	T2	N0	M0	Stage IB	84	METCorC2	CNVCorC2	iC1
TCGA-62-A471-01	MALE	Lung Adenocarcinoma- Not Otherwise Specified (NOS)	Lung	1246	Alive	40.93	0	T2b	N1	M0	Stage IIB	64	METCorC1	CNVCorC1	iC2
TCGA-62-A472-01	MALE	Lung Adenocarcinoma- Not Otherwise Specified (NOS)	Lung	910	Alive	9.53	1	T3	N0	M0	Stage IIB	70	METCorC1	CNVCorC1	iC2
TCGA-64-1679-01	FEMALE	Lung Adenocarcinoma- Not Otherwise Specified (NOS)	Lung	2488	Alive	81.73	0	T1	N2	M0	Stage IIIA	58	METCorC1	CNVCorC1	iC2
TCGA-64-1681-01	FEMALE	Lung Adenocarcinoma- Not Otherwise Specified (NOS)	Lung	1167	Dead	14.42	1	T1	N0	M0	Stage IA	61	METCorC2	CNVCorC2	iC1
TCGA-64-5774-01	MALE	Lung Adenocarcinoma- Not Otherwise Specified (NOS)	Lung	2676	Alive	9.1	1	T2	N0	M0	Stage IB	60	METCorC1	CNVCorC1	iC2
TCGA-64-5775-01	MALE	Lung Adenocarcinoma- Not Otherwise Specified (NOS)	Lung	62	Dead	NA		T4	N0	M0	Stage IIIA	71	METCorC1	CNVCorC1	iC2
TCGA-64-5778-01	MALE	Lung Bronchioloalveolar Carcinoma Nonmucinous	Lung	1305	Alive	38.37	1	T2	N0	M0	Stage IB	60	METCorC1	CNVCorC1	iC1
TCGA-64-5779-01	MALE	Lung Acinar Adenocarcinoma	Lung	864	Alive	26.12	1	T2	N2	M0	Stage IIIA	61	METCorC1	CNVCorC1	iC2
TCGA-64-5781-01	FEMALE	Lung Adenocarcinoma Mixed Subtype	Lung	1559	Alive	3.15	1	T2	N0	M0	Stage IB	55	METCorC1	CNVCorC1	iC2
TCGA-64-5815-01	MALE	Lung Adenocarcinoma Mixed Subtype	Lung	866	Alive	28.45	0	T2	N1	M0	Stage IIB	74	METCorC1	CNVCorC1	iC2
TCGA-67-6215-01	FEMALE	Lung Adenocarcinoma- Not Otherwise Specified (NOS)	Lung	174	Alive	5.72	0	T2a	N0	M0	Stage IB	52	METCorC2	CNVCorC2	iC1
TCGA-67-6216-01	FEMALE	Lung Adenocarcinoma- Not Otherwise Specified (NOS)	Lung	141	Alive	4.63	0	T1a	N0	M0	Stage IA	57	METCorC2	CNVCorC2	iC1
TCGA-67-6217-01	FEMALE	Lung Adenocarcinoma- Not Otherwise Specified (NOS)	Lung	422	Alive	9.72	1	T2a	N1	M0	Stage IIA	73	METCorC2	CNVCorC2	iC1
TCGA-69-7760-01	MALE	Lung Adenocarcinoma Mixed Subtype	Lung	202	Alive	6.64	0	T3	N0	M0	Stage IIB	73	METCorC1	CNVCorC1	iC2
TCGA-69-7761-01	MALE	Lung Acinar Adenocarcinoma	Lung	186	Alive	6.11	0	T2a	N0	MX	Stage IB	84	METCorC1	CNVCorC1	iC2
TCGA-69-7763-01	MALE	Lung Adenocarcinoma Mixed Subtype	Lung	690	Alive	22.67	0	T1b	N0	M0	Stage IA	69	METCorC2	CNVCorC2	iC1
TCGA-69-7764-01	MALE	Lung Adenocarcinoma Mixed Subtype	Lung	414	Alive	13.6	0	T1b	N0	M0	Stage IA	75	METCorC2	CNVCorC2	iC1
TCGA-69-7765-01	MALE	Lung Adenocarcinoma Mixed Subtype	Lung	165	Alive	5.42	0	T4	N0	MX		56	METCorC1	CNVCorC2	iC1
TCGA-69-7973-01	FEMALE	Lung Adenocarcinoma Mixed Subtype	Lung	230	Alive	7.56	0	T2a	N0	M0	Stage IB	42	METCorC1	CNVCorC1	iC2
TCGA-69-7974-01	FEMALE	Lung Adenocarcinoma Mixed Subtype	Lung	184	Alive	6.04	0	T2a	N2	MX	Stage IIIA	54	METCorC1	CNVCorC2	iC2
TCGA-69-7978-01	MALE	Lung Adenocarcinoma Mixed Subtype	Lung	134	Alive	4.4	0	T2b	N1	MX	Stage IIB	59	METCorC1	CNVCorC1	iC2
TCGA-69-7979-01	FEMALE	Lung Acinar Adenocarcinoma	Lung	408	Alive	13.4	0	T2a	N0	MX	Stage IB	71	METCorC1	CNVCorC1	iC2
TCGA-69-7980-01	FEMALE	Lung Adenocarcinoma- Not Otherwise Specified (NOS)	Lung	411	Alive	13.5	0	T1b	N0	M0	Stage I	70	METCorC1	CNVCorC1	iC2
TCGA-69-8253-01	FEMALE	Lung Adenocarcinoma Mixed Subtype	Lung	426	Alive	13.99	0	T1a	N1	MX	Stage IIA	59	METCorC2	CNVCorC2	iC1
TCGA-69-8254-01	MALE	Lung Adenocarcinoma Mixed Subtype	Lung	409	Alive	13.44	0	T2b				85	METCorC2	CNVCorC2	iC1
TCGA-69-8255-01	MALE	Lung Solid Pattern Predominant Adenocarcinoma	Lung	129	Alive	4.24	0	T1a	N0	M0	Stage IA	71	METCorC1	CNVCorC1	iC2
TCGA-69-A59K-01	FEMALE	Lung Adenocarcinoma Mixed Subtype	Lung	591	Alive	19.42	0	T3	N0	M0	Stage IIB	60	METCorC1	CNVCorC1	iC2
TCGA-71-6725-01	FEMALE	Lung Papillary Adenocarcinoma	Lung	256	Alive	5.39	1	T2	N0	M0	Stage IB	48	METCorC2	CNVCorC2	iC1
TCGA-73-4658-01	FEMALE	Lung Adenocarcinoma- Not Otherwise Specified (NOS)	Lung	1600	Dead	NA		T2	N0	M0	Stage IB	80	METCorC1	CNVCorC2	iC1
TCGA-73-4676-01	MALE	Lung Adenocarcinoma- Not Otherwise Specified (NOS)	Lung	281	Dead	NA		T2a	N1	M0	Stage IIA	45	METCorC1	CNVCorC1	iC2
TCGA-73-7498-01	FEMALE	Lung Bronchioloalveolar Carcinoma Nonmucinous	Lung	1189	Alive	39.06	0	T1b	N0	M0	Stage IA	58	METCorC2	CNVCorC2	iC1
TCGA-73-7499-01	FEMALE	Lung Adenocarcinoma Mixed Subtype	Lung	1531	Dead	47.54	1	T2a	N0	M0	Stage IB	81	METCorC1	CNVCorC1	iC2
TCGA-73-A9RS-01	MALE	Lung Adenocarcinoma- Not Otherwise Specified (NOS)	Lung	340	Dead	3.52	1	T3	N0	M0	Stage IIB	41	METCorC1	CNVCorC1	iC2
TCGA-75-5122-01	MALE	Lung Adenocarcinoma- Not Otherwise Specified (NOS)	Lung	NA		NA		T2	N0	M0	Stage IB	Not Available	METCorC1	CNVCorC1	iC2
TCGA-75-5125-01	MALE	Lung Adenocarcinoma- Not Otherwise Specified (NOS)	Lung	2027	Dead	57.56	1	T2	N1	M0	Stage IIB	Not Available	METCorC1	CNVCorC1	iC2
TCGA-75-5126-01	FEMALE	Lung Papillary Adenocarcinoma	Lung	NA		NA	0	T3	N2	M0	Stage IIIA	Not Available	METCorC1	CNVCorC1	iC2
TCGA-75-5146-01	MALE	Lung Adenocarcinoma- Not Otherwise Specified (NOS)	Lung	2368	Alive	58.25	1	T2	N0	M0	Stage IB	Not Available	METCorC2	CNVCorC2	iC1
TCGA-75-5147-01	FEMALE	Lung Adenocarcinoma- Not Otherwise Specified (NOS)	Lung	1333	Alive	43.79	0	T2	N0	M0	Stage IB	Not Available	METCorC1	CNVCorC1	iC2
TCGA-75-6203-01	FEMALE	Lung Adenocarcinoma- Not Otherwise Specified (NOS)	Lung	NA		NA	0	T2	N2	M0	Stage IIIA	Not Available	METCorC2	CNVCorC2	iC1
TCGA-75-6205-01	FEMALE	Lung Adenocarcinoma- Not Otherwise Specified (NOS)	Lung	NA		NA		T2a	N0	M0	Stage IB	Not Available	METCorC1	CNVCorC1	iC2
TCGA-75-6206-01	MALE	Lung Adenocarcinoma- Not Otherwise Specified (NOS)	Lung	2590	Alive	85.09	0	T2	N0	M0	Stage IB	Not Available	METCorC2	CNVCorC2	iC1
TCGA-75-6207-01	MALE	Lung Adenocarcinoma- Not Otherwise Specified (NOS)	Lung	NA		NA		T2	N2	M0	Stage IIIA	Not Available	METCorC1	CNVCorC1	iC2
TCGA-75-6211-01	FEMALE	Lung Adenocarcinoma- Not Otherwise Specified (NOS)	Lung	NA		NA		T2	N0	M0	Stage IB	Not Available	METCorC1	CNVCorC1	iC2
TCGA-75-6212-01	FEMALE	Lung Micropapillary Adenocarcinoma	Lung	1516	Dead	44.02	1	T2	N1	M0	Stage IIB	Not Available	METCorC2	CNVCorC2	iC1
TCGA-75-6214-01	FEMALE	Lung Adenocarcinoma- Not Otherwise Specified (NOS)	Lung	1115	Dead	13.76	1	T2	N2	M0	Stage IIIA	Not Available	METCorC1	CNVCorC1	iC2
TCGA-75-7025-01	MALE	Lung Adenocarcinoma- Not Otherwise Specified (NOS)	Lung	3305	Alive	48.65	1	T2	N0	M0	Stage IB	Not Available	METCorC2	CNVCorC2	iC1
TCGA-75-7027-01	MALE	Lung Adenocarcinoma- Not Otherwise Specified (NOS)	Lung	3059	Alive	96.88	1	T2	N0	M0	Stage IB	Not Available	METCorC1	CNVCorC1	iC2
TCGA-75-7030-01	MALE	Lung Adenocarcinoma- Not Otherwise Specified (NOS)	Lung	NA		NA	0	T3	N0	M0	Stage IIB	Not Available	METCorC2	CNVCorC2	iC1
TCGA-75-7031-01	FEMALE	Lung Adenocarcinoma- Not Otherwise Specified (NOS)	Lung	NA		NA	0	T2	N0	M0	Stage IB	Not Available	METCorC1	CNVCorC1	iC2
TCGA-78-7145-01	FEMALE	Lung Adenocarcinoma- Not Otherwise Specified (NOS)	Lung	826	Dead	13.86	1	T4	N1	M1	Stage IV	52	METCorC1	CNVCorC1	iC2
TCGA-78-7146-01	FEMALE	Lung Adenocarcinoma Mixed Subtype	Lung	173	Dead	NA		T2	N2	M0	Stage IIIA	71	METCorC1	CNVCorC1	iC2
TCGA-78-7147-01	FEMALE	Lung Adenocarcinoma- Not Otherwise Specified (NOS)	Lung	586	Dead	18.99	1	T2	N1	M0	Stage IIB	67	METCorC1	CNVCorC1	iC2
TCGA-78-7148-01	MALE	Lung Adenocarcinoma Mixed Subtype	Lung	626	Dead	5.98	1	T2	N1	M0	Stage IIB	71	METCorC1	CNVCorC1	iC2
TCGA-78-7149-01	MALE	Lung Adenocarcinoma Mixed Subtype	Lung	3940	Alive	129.43	0	T4	N0	M0	Stage IIIB	71	METCorC2	CNVCorC2	iC1
TCGA-78-7150-01	MALE	Lung Adenocarcinoma- Not Otherwise Specified (NOS)	Lung	666	Dead	4.57	1	T2	N1	M0	Stage IIB	59	METCorC1	CNVCorC1	iC2
TCGA-78-7152-01	MALE	Lung Adenocarcinoma Mixed Subtype	Lung	1215	Dead	39.49	1	T2	N0	M0	Stage IB	65	METCorC1	CNVCorC1	iC1
TCGA-78-7153-01	FEMALE	Lung Adenocarcinoma Mixed Subtype	Lung	3635	Alive	119.42	0	T2	N0	M0	Stage IB	65	METCorC1	CNVCorC1	iC1
TCGA-78-7154-01	MALE	Lung Adenocarcinoma- Not Otherwise Specified (NOS)	Lung	593	Dead	NA		T3	N2	M0	Stage IIIA	72	METCorC1	CNVCorC1	iC2
TCGA-78-7155-01	MALE	Lung Adenocarcinoma- Not Otherwise Specified (NOS)	Lung	1171	Dead	6.87	1	T2	N0	M0	Stage IB	68	METCorC1	CNVCorC1	iC2
TCGA-78-7156-01	MALE	Lung Adenocarcinoma Mixed Subtype	Lung	976	Dead	NA		T4	N1	M1	Stage IV	62	METCorC2	CNVCorC2	iC1
TCGA-78-7158-01	FEMALE	Lung Adenocarcinoma Mixed Subtype	Lung	179	Dead	4.34	1	T4	N2	M0	Stage IIIB	59	METCorC2	CNVCorC2	iC1
TCGA-78-7159-01	FEMALE	Lung Adenocarcinoma Mixed Subtype	Lung	1974	Alive	64.85	0	T1	NX	M0	Stage IA	60	METCorC1	CNVCorC1	iC2
TCGA-78-7160-01	MALE	Lung Adenocarcinoma Mixed Subtype	Lung	697	Dead	NA		T4	N2	M1	Stage IV	61	METCorC2	CNVCorC1	iC1
TCGA-78-7161-01	FEMALE	Lung Adenocarcinoma Mixed Subtype	Lung	291	Dead	5.32	1	T3	N0	M0	Stage IIB	69	METCorC1	CNVCorC1	iC1
TCGA-78-7162-01	MALE	Lung Adenocarcinoma Mixed Subtype	Lung	3169	Dead	90.01	1	T1	N0	M0	Stage IA	75	METCorC2	CNVCorC2	iC1
TCGA-78-7163-01	MALE	Lung Adenocarcinoma- Not Otherwise Specified (NOS)	Lung	7248	Alive	238.11	0	T2	N0	M0	Stage IB	60	METCorC1	CNVCorC2	iC1
TCGA-78-7166-01	MALE	Lung Adenocarcinoma- Not Otherwise Specified (NOS)	Lung	258	Dead	NA		T2	N1	M0	Stage IIB	84	METCorC1	CNVCorC1	iC2
TCGA-78-7167-01	MALE	Lung Papillary Adenocarcinoma	Lung	2681	Dead	23.85	1	T2	N0	M1	Stage IV	77	METCorC2	CNVCorC2	iC1
TCGA-78-7220-01	FEMALE	Lung Adenocarcinoma Mixed Subtype	Lung	807	Dead	17.44	1	T2	N2	M0	Stage IIIA	53	METCorC1	CNVCorC1	iC2
TCGA-78-7535-01	MALE	Lung Adenocarcinoma- Not Otherwise Specified (NOS)	Lung	949	Dead	26.58	1	T2	N0	M0	Stage IB	45	METCorC1	CNVCorC1	iC2
TCGA-78-7536-01	MALE	Lung Adenocarcinoma- Not Otherwise Specified (NOS)	Lung	244	Dead	7.59	1	T2	N2	M0	Stage IIIA	69	METCorC1	CNVCorC1	iC2
TCGA-78-7537-01	MALE	Lung Adenocarcinoma Mixed Subtype	Lung	1622	Dead	NA		T2	N0	M0	Stage IB	72	METCorC2	CNVCorC2	iC1
TCGA-78-7539-01	FEMALE	Lung Adenocarcinoma Mixed Subtype	Lung	791	Alive	22.6	1	T2b	N0	M0	Stage IIA	75	METCorC1	CNVCorC2	iC1
TCGA-78-7540-01	FEMALE	Lung Bronchioloalveolar Carcinoma Mucinous	Lung	1197	Dead	NA		T2	N0	M0	Stage IB	66	METCorC2	CNVCorC2	iC1
TCGA-78-7542-01	MALE	Lung Adenocarcinoma- Not Otherwise Specified (NOS)	Lung	321	Dead	NA		T2	N0	M0	Stage IB	56	METCorC1	CNVCorC1	iC2
TCGA-78-7633-01	MALE	Lung Adenocarcinoma Mixed Subtype	Lung	1528	Dead	47.63	1	T2	N0	M0	Stage IB	67	METCorC2	CNVCorC2	iC1
TCGA-78-8640-01	MALE	Lung Adenocarcinoma- Not Otherwise Specified (NOS)	Lung	7062	Alive	232	0	T1	N1	M0	Stage IIA	59	METCorC1	CNVCorC1	iC2
TCGA-78-8648-01	FEMALE	Lung Adenocarcinoma- Not Otherwise Specified (NOS)	Lung	1209	Dead	23.65	1	T3	N0	M0	Stage IIB	58	METCorC2	CNVCorC2	iC1
TCGA-78-8655-01	FEMALE	Lung Adenocarcinoma Mixed Subtype	Lung	2360	Alive	77.53	0	T1	N0	M0	Stage IA	77	METCorC1	CNVCorC2	iC1
TCGA-78-8660-01	MALE	Lung Adenocarcinoma- Not Otherwise Specified (NOS)	Lung	321	Dead	7.95	1	T2	N1	M0	Stage IIB	69	METCorC1	CNVCorC1	iC2
TCGA-78-8662-01	FEMALE	Lung Adenocarcinoma- Not Otherwise Specified (NOS)	Lung	3361	Dead	100	1	T2	N0	M0	Stage IB	53	METCorC1	CNVCorC1	iC2
TCGA-80-5607-01	FEMALE	Lung Adenocarcinoma- Not Otherwise Specified (NOS)	Lung	NA		NA	0	T2	N1	M0	Stage IIB	Not Available	METCorC2	CNVCorC2	iC1
TCGA-80-5608-01	FEMALE	Lung Adenocarcinoma- Not Otherwise Specified (NOS)	Lung	2832	Alive	93.04	0	T1	N0	M0	Stage IA	Not Available	METCorC1	CNVCorC1	iC1
TCGA-80-5611-01	MALE	Lung Solid Pattern Predominant Adenocarcinoma	Lung	2595	Alive	85.25	0	T2	N0	M0	Stage IB	Not Available	METCorC1	CNVCorC1	iC2
TCGA-83-5908-01	FEMALE	Lung Adenocarcinoma- Not Otherwise Specified (NOS)	Lung	824	Alive	27.07	0	T1	N0	M0	Stage IA	59	METCorC1	CNVCorC1	iC2
TCGA-86-6562-01	MALE	Lung Adenocarcinoma- Not Otherwise Specified (NOS)	Lung	376	Dead	9	1	T2a	N1	M0	Stage IIA	52	METCorC1	CNVCorC1	iC2
TCGA-86-6851-01	FEMALE	Lung Adenocarcinoma Mixed Subtype	Lung	179	Alive	5.88	0	T1b	N1	M0	Stage IIA	73	METCorC1	CNVCorC1	iC2
TCGA-86-7701-01	MALE	Lung Adenocarcinoma- Not Otherwise Specified (NOS)	Lung	947	Alive	29.57	1	T2	N0	M1	Stage IV	66	METCorC1	CNVCorC1	iC2
TCGA-86-7711-01	MALE	Lung Adenocarcinoma- Not Otherwise Specified (NOS)	Lung	1046	Dead	NA		T2a	N1	M0	Stage IIA	70	METCorC1	CNVCorC1	iC2
TCGA-86-7713-01	MALE	Lung Adenocarcinoma- Not Otherwise Specified (NOS)	Lung	1157	Alive	38.01	0	T2b	N0	M0	Stage IIA	70	METCorC1	CNVCorC1	iC2
TCGA-86-7714-01	FEMALE	Lung Adenocarcinoma Mixed Subtype	Lung	625	Dead	NA		T1b	N2	M0	Stage IIIA	61	METCorC2	CNVCorC2	iC1
TCGA-86-7953-01	FEMALE	Lung Adenocarcinoma- Not Otherwise Specified (NOS)	Lung	997	Alive	32.75	0	T1b	N0	M0	Stage IA	69	METCorC1	CNVCorC1	iC2
TCGA-86-7954-01	FEMALE	Lung Bronchioloalveolar Carcinoma Nonmucinous	Lung	605	Alive	19.88	0	T2	N0	M0	Stage IB	68	METCorC1	CNVCorC1	iC2
TCGA-86-7955-01	MALE	Lung Adenocarcinoma- Not Otherwise Specified (NOS)	Lung	1072	Alive	26.94	1	T2a	N0	M0	Stage IB	62	METCorC1	CNVCorC1	iC2
TCGA-86-8054-01	MALE	Lung Acinar Adenocarcinoma	Lung	1148	Alive	37.71	0	T2b	N1	M0	Stage IIB	61	METCorC1	CNVCorC1	iC2
TCGA-86-8055-01	MALE	Lung Adenocarcinoma- Not Otherwise Specified (NOS)	Lung	124	Dead	NA		T2a	N1	M0	Stage IIA	79	METCorC1	CNVCorC1	iC2
TCGA-86-8056-01	FEMALE	Lung Adenocarcinoma Mixed Subtype	Lung	139	Alive	4.57	0	T4	N0	M0	Stage IIIA	63	METCorC2	CNVCorC2	iC1
TCGA-86-8073-01	MALE	Lung Bronchioloalveolar Carcinoma Nonmucinous	Lung	740	Alive	24.31	0	T2a	N0	M0	Stage IB	58	METCorC2	CNVCorC2	iC1
TCGA-86-8074-01	FEMALE	Lung Adenocarcinoma- Not Otherwise Specified (NOS)	Lung	24	Alive	0.79	0	T1b	N1	M0	Stage IIA	62	METCorC1	CNVCorC1	iC2
TCGA-86-8075-01	FEMALE	Lung Adenocarcinoma- Not Otherwise Specified (NOS)	Lung	694	Dead	6.54	1	T2	N0	M0	Stage IB	66	METCorC1	CNVCorC1	iC2
TCGA-86-8076-01	MALE	Lung Papillary Adenocarcinoma	Lung	993	Alive	32.62	0	T1	N0	M0	Stage IA	42	METCorC2	CNVCorC2	iC1
TCGA-86-8278-01	FEMALE	Lung Adenocarcinoma- Not Otherwise Specified (NOS)	Lung	944	Alive	0.95	1	T2	N1	M0	Stage IIB	63	METCorC1	CNVCorC1	iC1
TCGA-86-8279-01	MALE	Lung Adenocarcinoma- Not Otherwise Specified (NOS)	Lung	949	Alive	31.18	0	T2a	N1	M0	Stage IIA	46	METCorC1	CNVCorC1	iC2
TCGA-86-8280-01	FEMALE	Lung Bronchioloalveolar Carcinoma Nonmucinous	Lung	701	Alive	23.03	0	T2b	N0	M0	Stage IIA	54	METCorC2	CNVCorC2	iC1
TCGA-86-8281-01	MALE	Lung Adenocarcinoma- Not Otherwise Specified (NOS)	Lung	0	Alive	0	0	T1	NX	M0	Stage IA	75	METCorC2	CNVCorC2	iC1
TCGA-86-8358-01	MALE	Lung Adenocarcinoma- Not Otherwise Specified (NOS)	Lung	653	Alive	21.45	0	T2a	N0	M0	Stage IB	44	METCorC1	CNVCorC1	iC2
TCGA-86-8359-01	MALE	Lung Adenocarcinoma- Not Otherwise Specified (NOS)	Lung	444	Dead	NA		T3	N2	M0	Stage IIIA	52	METCorC1	CNVCorC1	iC1
TCGA-86-8585-01	MALE	Lung Solid Pattern Predominant Adenocarcinoma	Lung	353	Alive	11.6	0	T2a	N0	M0	Stage IB	57	METCorC1	CNVCorC1	iC2
TCGA-86-8668-01	FEMALE	Lung Bronchioloalveolar Carcinoma Mucinous	Lung	423	Alive	13.9	0	T1b	N0	M0	Stage IA	61	METCorC2	CNVCorC2	iC1
TCGA-86-8669-01	MALE	Lung Adenocarcinoma- Not Otherwise Specified (NOS)	Lung	938	Alive	27.89	1	T1b	N0	M0	Stage IA	64	METCorC2	CNVCorC2	iC1
TCGA-86-8671-01	FEMALE	Lung Papillary Adenocarcinoma	Lung	839	Alive	27.56	0	T2b	N1	M0	Stage IIB	72	METCorC2	CNVCorC2	iC1
TCGA-86-8672-01	MALE	Lung Adenocarcinoma- Not Otherwise Specified (NOS)	Lung	19	Dead	NA		T3	N0	M0	Stage IIB	59	METCorC1	CNVCorC1	iC2
TCGA-86-8673-01	MALE	Lung Bronchioloalveolar Carcinoma Nonmucinous	Lung	862	Alive	20.89	1	T2	N0	M0	Stage IB	61	METCorC1	CNVCorC1	iC2
TCGA-86-8674-01	MALE	Lung Papillary Adenocarcinoma	Lung	806	Alive	10.97	1	T2a	N1	M0	Stage IIA	50	METCorC1	CNVCorC1	iC1
TCGA-86-A456-01	FEMALE	Lung Papillary Adenocarcinoma	Lung	896	Alive	29.43	0	T1a	N0	M0	Stage IA	78	METCorC2	CNVCorC2	iC1
TCGA-86-A4D0-01	MALE	Lung Adenocarcinoma- Not Otherwise Specified (NOS)	Lung	116	Dead	NA		T2b	N0	M0	Stage IIA	48	METCorC1	CNVCorC1	iC2
TCGA-86-A4JF-01	MALE	Lung Adenocarcinoma- Not Otherwise Specified (NOS)	Lung	737	Dead	14.32	1	T3	N0	M0	Stage IIB	56	METCorC1	CNVCorC1	iC2
TCGA-86-A4P7-01	FEMALE	Lung Adenocarcinoma- Not Otherwise Specified (NOS)	Lung	415	Alive	13.63	0	T2a	N0	M0	Stage IB	63	METCorC2	CNVCorC2	iC1
TCGA-86-A4P8-01	FEMALE	Lung Adenocarcinoma- Not Otherwise Specified (NOS)	Lung	805	Alive	26.45	0	T1b	N2	MX	Stage IIIA	59	METCorC2	CNVCorC2	iC1
TCGA-91-6828-01	MALE	Lung Adenocarcinoma- Not Otherwise Specified (NOS)	Lung	323	Alive	10.61	0	T1a	N0	M0	Stage IA	70	METCorC2	CNVCorC2	iC1
TCGA-91-6829-01	MALE	Lung Bronchioloalveolar Carcinoma Nonmucinous	Lung	1258	Dead	NA		T2	N0	MX	Stage IB	78	METCorC1	CNVCorC1	iC2
TCGA-91-6830-01	FEMALE	Lung Adenocarcinoma- Not Otherwise Specified (NOS)	Lung	60	Alive	0.59	1	T1	N1	MX	Stage IIA	65	METCorC2	CNVCorC2	iC1
TCGA-91-6831-01	MALE	Lung Adenocarcinoma- Not Otherwise Specified (NOS)	Lung	310	Alive	10.18	0	T2	N0	MX	Stage IB	66	METCorC1	CNVCorC1	iC2
TCGA-91-6835-01	FEMALE	Lung Adenocarcinoma- Not Otherwise Specified (NOS)	Lung	79	Alive	2.6	0	T1	N0	M0	Stage IA	81	METCorC2	CNVCorC2	iC2
TCGA-91-6836-01	FEMALE	Lung Adenocarcinoma- Not Otherwise Specified (NOS)	Lung	417	Alive	13.7	0	T2	N0	MX	Stage IB	52	METCorC1	CNVCorC1	iC2
TCGA-91-6840-01	FEMALE	Lung Adenocarcinoma- Not Otherwise Specified (NOS)	Lung	372	Alive	12.22	0	T1b	N0	M0	Stage IA	59	METCorC1	CNVCorC1	iC2
TCGA-91-6847-01	FEMALE	Lung Adenocarcinoma- Not Otherwise Specified (NOS)	Lung	842	Alive	25.36	1	T2	N0	MX	Stage IB	62	METCorC1	CNVCorC1	iC2
TCGA-91-6848-01	MALE	Lung Adenocarcinoma- Not Otherwise Specified (NOS)	Lung	224	Alive	7.36	0	T2	N2	MX	Stage IIIA	59	METCorC1	CNVCorC1	iC2
TCGA-91-6849-01	FEMALE	Lung Adenocarcinoma- Not Otherwise Specified (NOS)	Lung	35	Alive	1.15	0	T2	N2	MX	Stage IIIA	75	METCorC2	CNVCorC2	iC1
TCGA-91-7771-01	MALE	Lung Adenocarcinoma- Not Otherwise Specified (NOS)	Lung	492	Alive	16.16	0	T3	N0	MX	Stage IIB	62	METCorC2	CNVCorC2	iC1
TCGA-91-8496-01	FEMALE	Lung Bronchioloalveolar Carcinoma Nonmucinous	Lung	505	Alive	16.59	0	T2a	NX	MX	Stage IB	63	METCorC2	CNVCorC2	iC1
TCGA-91-8497-01	FEMALE	Lung Adenocarcinoma- Not Otherwise Specified (NOS)	Lung	434	Dead	NA		T1a	N0	MX	Stage IA	75	METCorC2	CNVCorC2	iC1
TCGA-91-8499-01	FEMALE	Lung Adenocarcinoma- Not Otherwise Specified (NOS)	Lung	36	Alive	1.18	0	T1b	N0	MX	Stage IA	76	METCorC1	CNVCorC1	iC2
TCGA-91-A4BC-01	MALE	Lung Adenocarcinoma- Not Otherwise Specified (NOS)	Lung	44	Alive	1.45	0	T2b	N0	MX	Stage IIA	59	METCorC1	CNVCorC1	iC2
TCGA-91-A4BD-01	MALE	Lung Adenocarcinoma- Not Otherwise Specified (NOS)	Lung	603	Alive	19.81	0	T1b	N1	MX	Stage IIA	78	METCorC2	CNVCorC2	iC1
TCGA-93-7347-01	FEMALE	Lung Adenocarcinoma Mixed Subtype	Lung	683	Alive	22.44	0	T1a	N0	MX	Stage IA	76	METCorC2	CNVCorC2	iC1
TCGA-93-7348-01	FEMALE	Lung Adenocarcinoma- Not Otherwise Specified (NOS)	Lung	531	Alive	17.44	0	T1a	N0	MX	Stage IA	75	METCorC2	CNVCorC2	iC1
TCGA-93-8067-01	MALE	Lung Adenocarcinoma- Not Otherwise Specified (NOS)	Lung	186	Alive	6.11	0	T2a	N0	MX	Stage IB	77	METCorC1	CNVCorC1	iC2
TCGA-93-A4JN-01	MALE	Lung Acinar Adenocarcinoma	Lung	718	Alive	23.59	0	T2a	N0	M1a	Stage IV	71	METCorC2	CNVCorC1	iC2
TCGA-93-A4JO-01	MALE	Lung Adenocarcinoma Mixed Subtype	Lung	33	Dead	NA		T1a	N0	MX	Stage IA	70	METCorC2	CNVCorC2	iC1
TCGA-93-A4JP-01	MALE	Lung Papillary Adenocarcinoma	Lung	578	Alive	16.33	1	TX	NX	M1b	Stage IV	64	METCorC2	CNVCorC2	iC1
TCGA-93-A4JQ-01	MALE	Lung Acinar Adenocarcinoma	Lung	526	Alive	17.28	0	T1b	N0	MX	Stage IA	49	METCorC1	CNVCorC1	iC2
TCGA-95-7039-01	FEMALE	Lung Adenocarcinoma- Not Otherwise Specified (NOS)	Lung	1272	Alive	41.33	1	T3	N0	MX	Stage IIB	54	METCorC1	CNVCorC1	iC2
TCGA-95-7043-01	FEMALE	Lung Adenocarcinoma Mixed Subtype	Lung	503	Dead	NA		T1a	N0	MX	Stage IA	63	METCorC1	CNVCorC1	iC2
TCGA-95-7562-01	MALE	Lung Adenocarcinoma- Not Otherwise Specified (NOS)	Lung	87	Dead	NA		T2a	N1	M0	Stage IIA	71	METCorC1	CNVCorC1	iC2
TCGA-95-7567-01	MALE	Lung Adenocarcinoma Mixed Subtype	Lung	568	Alive	18.66	0	T2b	N1	M0	Stage IIB	61	METCorC1	CNVCorC1	iC2
TCGA-95-7944-01	MALE	Lung Adenocarcinoma- Not Otherwise Specified (NOS)	Lung	377	Alive	12.39	0	T1a	N0	M0	Stage IA	71	METCorC1	CNVCorC1	iC2
TCGA-95-7947-01	MALE	Lung Adenocarcinoma Mixed Subtype	Lung	477	Alive	15.67	0	T1a	N0	M0	Stage IA	67	METCorC1	CNVCorC1	iC2
TCGA-95-7948-01	FEMALE	Lung Adenocarcinoma Mixed Subtype	Lung	476	Alive	15.64	0	T2a	N0	M0	Stage IB	42	METCorC1	CNVCorC1	iC1
TCGA-95-8039-01	MALE	Lung Acinar Adenocarcinoma	Lung	830	Alive	7.49	1	T1	N0	MX	Stage IA	72	METCorC2	CNVCorC2	iC1
TCGA-95-8494-01	MALE	Lung Adenocarcinoma- Not Otherwise Specified (NOS)	Lung	84	Alive	2.76	0	T2a	N1	M0	Stage IIA	67	METCorC1	CNVCorC1	iC2
TCGA-95-A4VK-01	FEMALE	Lung Adenocarcinoma Mixed Subtype	Lung	651	Alive	16.29	1	T2b	N2	M0	Stage IIIA	74	METCorC1	CNVCorC1	iC1
TCGA-95-A4VN-01	FEMALE	Lung Solid Pattern Predominant Adenocarcinoma	Lung	553	Alive	18.17	0	T2a	N1	M0	Stage IIA	62	METCorC1	CNVCorC1	iC2
TCGA-95-A4VP-01	FEMALE	Lung Acinar Adenocarcinoma	Lung	605	Alive	7.1	1	T2b	N2	M0	Stage IIIA	66	METCorC2	CNVCorC2	iC1
TCGA-97-7546-01	FEMALE	Lung Acinar Adenocarcinoma	Lung	1285	Alive	41.23	1	T1	N0	MX	Stage IA	76	METCorC2	CNVCorC2	iC1
TCGA-97-7547-01	FEMALE	Lung Papillary Adenocarcinoma	Lung	1965	Alive	37.68	1	T2	N0	MX	Stage IB	67	METCorC2	CNVCorC2	iC1
TCGA-97-7552-01	MALE	Lung Bronchioloalveolar Carcinoma Mucinous	Lung	1932	Alive	26.22	1	T2	N0	MX	Stage IB	70	METCorC2	CNVCorC2	iC1
TCGA-97-7553-01	FEMALE	Lung Bronchioloalveolar Carcinoma Nonmucinous	Lung	1870	Alive	61.43	0	T1	N0	MX	Stage IA	58	METCorC2	CNVCorC2	iC1
TCGA-97-7554-01	FEMALE	Lung Papillary Adenocarcinoma	Lung	775	Alive	25.46	0	T2a	N2	M0	Stage IIIA	83	METCorC1	CNVCorC2	iC1
TCGA-97-7937-01	MALE	Lung Micropapillary Adenocarcinoma	Lung	564	Alive	18.53	0	T2a	N0	MX	Stage IB	65	METCorC1	CNVCorC1	iC2
TCGA-97-7938-01	FEMALE	Lung Bronchioloalveolar Carcinoma Nonmucinous	Lung	18	Dead	NA		T1a	N0	MX	Stage IA	76	METCorC2	CNVCorC2	iC1
TCGA-97-7941-01	FEMALE	Lung Acinar Adenocarcinoma	Lung	484	Alive	15.9	0	T1b	N0	MX	Stage IA	72	METCorC2	CNVCorC2	iC1
TCGA-97-8171-01	MALE	Lung Papillary Adenocarcinoma	Lung	568	Alive	14.49	1	T2a	N2	M1a	Stage IV	81	METCorC2	CNVCorC2	iC1
TCGA-97-8172-01	FEMALE	Lung Acinar Adenocarcinoma	Lung	545	Alive	17.9	0	T2a	N0	M0	Stage IB	75	METCorC2	CNVCorC2	iC1
TCGA-97-8174-01	MALE	Lung Papillary Adenocarcinoma	Lung	164	Dead	NA		T2b	N0	M0	Stage IIA	67	METCorC2	CNVCorC2	iC1
TCGA-97-8175-01	FEMALE	Lung Solid Pattern Predominant Adenocarcinoma	Lung	551	Alive	9.66	1	T2a	N0	M0	Stage IB	55	METCorC1	CNVCorC1	iC2
TCGA-97-8176-01	MALE	Lung Acinar Adenocarcinoma	Lung	468	Dead	1.28	1	T3	N1	M0	Stage IIIA	63	METCorC1	CNVCorC1	iC2
TCGA-97-8177-01	FEMALE	Lung Adenocarcinoma Mixed Subtype	Lung	499	Alive	16.39	0	T2a	N0	M0	Stage IB	59	METCorC2	CNVCorC2	iC1
TCGA-97-8179-01	MALE	Lung Acinar Adenocarcinoma	Lung	435	Alive	14.29	0	T1a	N0	M0	Stage IA	72	METCorC2	CNVCorC2	iC1
TCGA-97-8547-01	FEMALE	Lung Adenocarcinoma Mixed Subtype	Lung	657	Alive	21.58	0	T2a	N2	MX	Stage IIIA	78	METCorC1	CNVCorC1	iC2
TCGA-97-8552-01	FEMALE	Lung Bronchioloalveolar Carcinoma Nonmucinous	Lung	626	Alive	20.57	0	T1a	N0	MX	Stage I	55	METCorC2	CNVCorC2	iC1
TCGA-97-A4LX-01	MALE	Lung Adenocarcinoma Mixed Subtype	Lung	614	Alive	20.17	0	T2a	N0	M0	Stage IB	81	METCorC2	CNVCorC2	iC1
TCGA-97-A4M0-01	FEMALE	Lung Adenocarcinoma Mixed Subtype	Lung	652	Alive	21.42	0	T2a	N0	M0	Stage IB	60	METCorC2	CNVCorC2	iC1
TCGA-97-A4M1-01	FEMALE	Lung Adenocarcinoma Mixed Subtype	Lung	601	Alive	19.74	0	T1a	N0	M0	Stage IA	52	METCorC2	CNVCorC2	iC1
TCGA-97-A4M2-01	MALE	Lung Adenocarcinoma Mixed Subtype	Lung	624	Alive	20.5	0	T1a	N0	M0	Stage IA	66	METCorC2	CNVCorC2	iC1
TCGA-97-A4M3-01	FEMALE	Lung Adenocarcinoma Mixed Subtype	Lung	540	Alive	1.77	1	T1b	N0	M0	Stage IA	69	METCorC2	CNVCorC2	iC1
TCGA-97-A4M5-01	MALE	Lung Adenocarcinoma Mixed Subtype	Lung	634	Alive	20.83	0	T1b	N0	M0	Stage IA	83	METCorC2	CNVCorC2	iC1
TCGA-97-A4M6-01	FEMALE	Lung Adenocarcinoma Mixed Subtype	Lung	568	Alive	18.66	0	T1a	N0	M0	Stage IA	45	METCorC2	CNVCorC2	iC1
TCGA-97-A4M7-01	MALE	Lung Adenocarcinoma Mixed Subtype	Lung	629	Alive	20.66	0	T1b	N0	M0	Stage IA	74	METCorC2	CNVCorC2	iC1
TCGA-99-7458-01	FEMALE	Lung Bronchioloalveolar Carcinoma Nonmucinous	Lung	747	Alive	24.54	0	T4	N0	M0	Stage IIIA	74	METCorC2	CNVCorC2	iC1
TCGA-99-8025-01	FEMALE	Lung Adenocarcinoma- Not Otherwise Specified (NOS)	Lung	1060	Alive	34.82	0	T3	N2	M0	Stage IIIA	72	METCorC1	CNVCorC1	iC2
TCGA-99-8028-01	FEMALE	Lung Adenocarcinoma- Not Otherwise Specified (NOS)	Lung	1118	Alive	36.73	0	T1a	N0	M0	Stage IA	50	METCorC1	CNVCorC2	iC1
TCGA-99-8032-01	MALE	Lung Adenocarcinoma- Not Otherwise Specified (NOS)	Lung	44	Alive	1.45	0	T1a	N0	M0	Stage IA	61	METCorC1	CNVCorC1	iC2
TCGA-99-8033-01	FEMALE	Lung Adenocarcinoma- Not Otherwise Specified (NOS)	Lung	656	Dead	NA		TX	NX	M1	Stage IV	74	METCorC1	CNVCorC1	iC2
TCGA-99-AA5R-01	FEMALE	Lung Adenocarcinoma- Not Otherwise Specified (NOS)	Lung	658	Alive	21.62	0	T1a	N0	M0	Stage IA	70	METCorC2	CNVCorC2	iC1
TCGA-J2-8192-01	FEMALE	Lung Adenocarcinoma- Not Otherwise Specified (NOS)	Lung	739	Alive	15.83	1	T2a	N1	MX	Stage IIA	65	METCorC2	CNVCorC2	iC1
TCGA-J2-8194-01	FEMALE	Lung Adenocarcinoma Mixed Subtype	Lung	724	Alive	15.44	1	T3	N0	MX	Stage IIB	69	METCorC2	CNVCorC2	iC1
TCGA-J2-A4AD-01	FEMALE	Lung Adenocarcinoma- Not Otherwise Specified (NOS)	Lung	550	Dead	17.21	1	T1a	N0	MX	Stage IA	61	METCorC1	CNVCorC1	iC2
TCGA-J2-A4AE-01	FEMALE	Lung Adenocarcinoma- Not Otherwise Specified (NOS)	Lung	1079	Alive	35.45	0	T1a	N0	MX	Stage IA	77	METCorC2	CNVCorC2	iC1
TCGA-J2-A4AG-01	FEMALE	Lung Adenocarcinoma- Not Otherwise Specified (NOS)	Lung	988	Alive	32.46	0	T1b	N0	MX	Stage IA	66	METCorC2	CNVCorC2	iC1
TCGA-L4-A4E5-01	FEMALE	Lung Adenocarcinoma- Not Otherwise Specified (NOS)	Lung	578	Alive	18.99	0	T1	N0	M0	Stage I	48	METCorC1	CNVCorC1	iC2
TCGA-L4-A4E6-01	MALE	Lung Adenocarcinoma- Not Otherwise Specified (NOS)	Lung	435	Alive	14.29	0	T1	N0	M0	Stage IA	67	METCorC2	CNVCorC2	iC1
TCGA-L9-A443-01	FEMALE	Lung Adenocarcinoma- Not Otherwise Specified (NOS)	Lung	193	Dead	NA		T1a	N0	MX	Stage IA	63	METCorC2	CNVCorC2	iC1
TCGA-L9-A444-01	FEMALE	Lung Adenocarcinoma- Not Otherwise Specified (NOS)	Lung	307	Alive	10.09	0	T1a	N0	MX	Stage IA	60	METCorC1	CNVCorC1	iC1
TCGA-L9-A50W-01	MALE	Lung Adenocarcinoma Mixed Subtype	Lung	442	Dead	12.78	1	T1b	N1	MX	Stage IIA	75	METCorC2	CNVCorC2	iC1
TCGA-L9-A5IP-01	FEMALE	Lung Adenocarcinoma- Not Otherwise Specified (NOS)	Lung	58	Dead	1.61	1	T3	N2	M1b	Stage IV	40	METCorC1	CNVCorC1	iC2
TCGA-L9-A743-01	MALE	Lung Adenocarcinoma- Not Otherwise Specified (NOS)	Lung	664	Alive	21.81	0	T2a	N1	M0	Stage IIA	56	METCorC2	CNVCorC2	iC1
TCGA-L9-A7SV-01	MALE	Lung Adenocarcinoma- Not Otherwise Specified (NOS)	Lung	565	Alive	18.56	0	T2a	N1	M0	Stage IIA	69	METCorC1	CNVCorC1	iC2
TCGA-L9-A8F4-01	FEMALE	Lung Adenocarcinoma- Not Otherwise Specified (NOS)	Lung	476	Alive	15.64	0	T2a	N0	MX	Stage IB	64	METCorC1	CNVCorC1	iC2
TCGA-MN-A4N1-01	MALE	Lung Adenocarcinoma- Not Otherwise Specified (NOS)	Lung	827	Alive	27.17	0	T2a	N1	M0	Stage IIA	60	METCorC1	CNVCorC1	iC2
TCGA-MN-A4N4-01	MALE	Lung Adenocarcinoma- Not Otherwise Specified (NOS)	Lung	1175	Alive	38.6	0	T1b	N0	M0	Stage IA	57	METCorC1	CNVCorC1	iC2
TCGA-MN-A4N5-01	MALE	Lung Adenocarcinoma- Not Otherwise Specified (NOS)	Lung	84	Alive	2.76	0	T1a	N0	M0	Stage IA	63	METCorC1	CNVCorC1	iC2
TCGA-MP-A4SV-01	MALE	Lung Adenocarcinoma- Not Otherwise Specified (NOS)	Lung	2620	Dead	NA		T2	N0	M0	Stage IB	67	METCorC1	CNVCorC1	iC2
TCGA-MP-A4SW-01	MALE	Lung Adenocarcinoma- Not Otherwise Specified (NOS)	Lung	1778	Dead	NA		T2	N1	M0	Stage IIB	53	METCorC1	CNVCorC2	iC1
TCGA-MP-A4SY-01	MALE	Lung Adenocarcinoma- Not Otherwise Specified (NOS)	Lung	1501	Dead	16.06	1	T2	N1	M0	Stage IIB	61	METCorC1	CNVCorC1	iC2
TCGA-MP-A4T4-01	FEMALE	Lung Adenocarcinoma- Not Otherwise Specified (NOS)	Lung	2617	Dead	NA		T2	N1	M0	Stage IIB	68	METCorC1	CNVCorC1	iC2
TCGA-MP-A4T6-01	FEMALE	Lung Adenocarcinoma- Not Otherwise Specified (NOS)	Lung	1790	Dead	NA		T1	N2	MX	Stage IIIA	76	METCorC2	CNVCorC2	iC1
TCGA-MP-A4T7-01	FEMALE	Lung Adenocarcinoma- Not Otherwise Specified (NOS)	Lung	167	Dead	NA		T2	N0	M1	Stage IV	75	METCorC2	CNVCorC1	iC1
TCGA-MP-A4T8-01	MALE	Lung Adenocarcinoma- Not Otherwise Specified (NOS)	Lung	161	Dead	NA		T2	N2	M0	Stage IIIA	68	METCorC1	CNVCorC1	iC2
TCGA-MP-A4T9-01	FEMALE	Lung Adenocarcinoma- Not Otherwise Specified (NOS)	Lung	1265	Dead	41	1	T2	N2	MX	Stage IIIA	54	METCorC2	CNVCorC2	iC1
TCGA-MP-A4TA-01	FEMALE	Lung Adenocarcinoma- Not Otherwise Specified (NOS)	Lung	950	Dead	23.82	1	T1	N0	M0	Stage IA	75	METCorC1	CNVCorC1	iC2
TCGA-MP-A4TC-01	MALE	Lung Adenocarcinoma- Not Otherwise Specified (NOS)	Lung	74	Dead	NA		T1	N2	M0	Stage IIIA	77	METCorC1	CNVCorC1	iC2
TCGA-MP-A4TD-01	MALE	Lung Adenocarcinoma- Not Otherwise Specified (NOS)	Lung	307	Dead	7.42	1	T2	N2	M0	Stage IIIA	71	METCorC1	CNVCorC1	iC1
TCGA-MP-A4TE-01	MALE	Lung Adenocarcinoma- Not Otherwise Specified (NOS)	Lung	896	Dead	27.76	1	T2b	N0	MX	Stage IIA	56	METCorC1	CNVCorC1	iC2
TCGA-MP-A4TF-01	FEMALE	Lung Adenocarcinoma- Not Otherwise Specified (NOS)	Lung	336	Dead	6.41	1	T2b	N0	M0	Stage IIA	58	METCorC1	CNVCorC1	iC2
TCGA-MP-A4TH-01	FEMALE	Lung Adenocarcinoma- Not Otherwise Specified (NOS)	Lung	741	Alive	24.34	0	T1a	N0	M0	Stage IA	70	METCorC2	CNVCorC2	iC1
TCGA-MP-A4TI-01	MALE	Lung Adenocarcinoma- Not Otherwise Specified (NOS)	Lung	429	Dead	2.76	1	T2a	N1	M0	Stage IIA	72	METCorC1	CNVCorC1	iC2
TCGA-MP-A4TJ-01	FEMALE	Lung Signet Ring Adenocarcinoma	Lung	339	Dead	NA		T1	N0	M0	Stage IA	62	METCorC2	CNVCorC2	iC1
TCGA-MP-A4TK-01	FEMALE	Lung Adenocarcinoma- Not Otherwise Specified (NOS)	Lung	582	Dead	17.9	1	T2	N1	MX	Stage IIB	56	METCorC1	CNVCorC1	iC2
TCGA-MP-A5C7-01	FEMALE	Lung Adenocarcinoma- Not Otherwise Specified (NOS)	Lung	2248	Alive	73.85	0	T2	N0	M0	Stage IB	76	METCorC2	CNVCorC2	iC1
TCGA-NJ-A4YF-01	FEMALE	Lung Adenocarcinoma Mixed Subtype	Lung	2161	Alive	70.99	0	T1	N0	M0	Stage IA	50	METCorC1	CNVCorC1	iC2
TCGA-NJ-A4YG-01	MALE	Lung Adenocarcinoma- Not Otherwise Specified (NOS)	Lung	2261	Alive	74.28	0	T2	N0	M0	Stage IB	65	METCorC2	CNVCorC2	iC1
TCGA-NJ-A4YI-01	FEMALE	Lung Papillary Adenocarcinoma	Lung	4	Dead	NA		T2	N2	M0	Stage IIIA	87	METCorC2	CNVCorC2	iC1
TCGA-NJ-A4YP-01	MALE	Lung Papillary Adenocarcinoma	Lung	50	Alive	1.64	0	T2a	N0	M0	Stage IB	52	METCorC1	CNVCorC1	iC2
TCGA-NJ-A4YQ-01	FEMALE	Lung Adenocarcinoma- Not Otherwise Specified (NOS)	Lung	1432	Alive	47.04	0	T1b	N0	M0	Stage IA	69	METCorC1	CNVCorC1	iC2
TCGA-NJ-A55A-01	FEMALE	Lung Adenocarcinoma- Not Otherwise Specified (NOS)	Lung	15	Alive	0.49	0	T2	N0	M0	Stage IB	76	METCorC2	CNVCorC2	iC1
TCGA-NJ-A55O-01	FEMALE	Mucinous (Colloid) Carcinoma	Lung	13	Alive	0.43	0	T1b	N1	M0	Stage IIA	56	METCorC2	CNVCorC2	iC1
TCGA-NJ-A55R-01	MALE	Lung Adenocarcinoma- Not Otherwise Specified (NOS)	Lung	603	Alive	19.81	0	T1b	N0	MX	Stage IA	67	METCorC1	CNVCorC1	iC1
TCGA-NJ-A7XG-01	MALE	Lung Adenocarcinoma- Not Otherwise Specified (NOS)	Lung	617	Alive	20.27	0	T4	N1	M0	Stage IIIA	49	METCorC2	CNVCorC2	iC1
TCGA-O1-A52J-01	FEMALE	Lung Adenocarcinoma- Not Otherwise Specified (NOS)	Lung	1798	Dead	29.5	1	T1	N0	MX	Stage IA	74	METCorC2	CNVCorC2	iC1
TCGA-S2-AA1A-01	FEMALE	Lung Bronchioloalveolar Carcinoma Mucinous	Lung	513	Alive	16.85	0	T1b	N0	M0	Stage IA	68	METCorC2	CNVCorC2	iC1

## Sheet: Supplementary Table 2
Supplementary Table 2. METcor gene set
METcor 180 gene
ACY3	CRABP2	GOLGA7B	NET1	SGK1
ADAM8	CRTAC1	GSTM5	NFAM1	SIX4
ADAMTSL4	CSRNP1	GYPE	NKD2	SLC17A9
ADCK5	CSTA	HABP2	NKG7	SLC19A3
ADRB1	CTHRC1	HORMAD1	OPLAH	SLC22A18
AGT	CX3CL1	HSH2D	P2RY1	SLC25A10
AK1	CX3CR1	HYAL2	PAEP	SLC2A1
ALOX15B	CYP24A1	ID4	PCOLCE2	SLPI
ALOX5	CYP27A1	IL20RB	PCYOX1	SMAD6
ANKRD29	CYR61	ISG15	PDLIM2	SPOCK2
ANO9	CYS1	ITIH5	PDZD2	SRPK1
AP1S1	DHCR24	JDP2	PGC	SSTR1
ARNTL2	DNASE2B	KCNJ8	PHACTR2	ST14
ATP1B1	DPYSL2	KIAA1324L	PKDCC	ST8SIA6
BIRC5	DRAM1	KIAA1683	PKNOX2	SULT1C4
BMP2	DUOXA1	KLF6	PLA2G4A	SYNJ2
BMPER	DUSP1	KLK11	PLBD1	SYNM
C1orf194	DUSP4	LAD1	PODXL2	SYNPO2
C2CD4A	EFNA3	LGSN	PPP1R14D	TBX4
C6	EFNB2	LHFPL3	PRF1	TBX5
C8B	EGLN3	LIMK1	PTPN13	TDRKH
CACHD1	EMP2	MANF	RAB11FIP1	THEM5
CAD	ENC1	MARCKSL1	RAB15	TOX3
CAMK2N1	ETV1	MARCO	RASGRF1	TPPP3
CBX2	EXO1	MEST	RETN	TSKU
CCRL2	FAM134B	MFAP2	RHBDL2	TUBG1
CD34	FAM166B	MFSD2A	RRM2	TXNIP
CD93	FAM49A	MMP13	RTN1	TYMS
CDCA2	FAM83D	MMRN2	RXRG	UBASH3B
CEBPA	FAM83H	MNDA	S100A4	UHRF1
CHI3L2	FCGR3B	MUC13	SCG5	USHBP1
CNFN	FEN1	MUC20	SELPLG	VIL1
COL1A1	FKBP10	MYEOV	SESN1	VIPR1
COL4A4	GAPDH	MYL9	SEZ6L2	WNT7A
COX7A1	GINS2	NCKAP1L	SFTA1P	YDJC
CPB2	GKN2	NCKAP5	SFTPA2	ZBTB16

## Sheet: Supplementary Table 3
Supplementary Table 3. Correlation of MetHyper/MetHypo/Gain/Loss frequencies from samples
	Gain		Loss		MetHyper		MetHypo
	Spearman r	p-value	Spearman r	p-value	Spearman r	p-value	Spearman r	p-value
Gain	——		0.32	7.246e-12	0.68	< 2.2E-16	-0.89	< 2.2E-16
Loss	——		——		0.26	3.149e-08	-0.24	3.989e-07
MetHyper	——		——		——		-0.6	< 2.2E-16
MetHypo	——		——		——		——

## Sheet: Supplementary Table 4
Supplementary Table 4. Fisher significance test for the distribution of METCor and CNVCor genes
METcor	geneCount	pvalue	FDR	CNVcor	geneCount	pvalue	FDR
chr1	32	6.79354e-05	0.001498	chr1	24	0.00601382	0.0580764
chr2	14	0.441616	0.833181	chr2	6	0.252307	0.509805
chr3	14	0.082977	0.484121	chr3	14	0.0406835	0.217192
chr4	3	0.12669	0.588954	chr4	5	0.689853	0.739824
chr5	6	0.588112	0.869304	chr5	3	0.125525	0.346347
chr6	8	1	0.918763	chr6	12	0.0846017	0.288324
chr7	7	0.85749	0.906524	chr7	7	1	0.804763
chr8	9	0.430206	0.829511	chr8	10	0.141186	0.367875
chr9	3	0.226766	0.719467	chr9	3	0.293128	0.547156
chr10	15	0.00213442	0.0235704	chr10	6	0.82919	0.773648
chr11	11	0.493987	0.848181	chr11	7	0.856647	0.779302
chr12	8	1	0.918763	chr12	8	0.697884	0.742046
chr13	2	0.780491	0.89824	chr13	3	1	0.804763
chr14	6	1	0.918763	chr14	5	1	0.804763
chr15	7	0.531388	0.857343	chr15	4	0.82243	0.772212
chr16	6	1	0.918763	chr16	10	0.0917308	0.295286
chr17	8	1	0.918763	chr17	9	0.567797	0.700639
chr18	2	0.77504	0.897598	chr18	4	0.371973	0.605253
chr19	10	0.473996	0.842785	chr19	13	0.0543155	0.246607
chr20	7	0.104536	0.541759	chr20	3	1	0.804763
chr21	0	0.279431	0.759631	chr21	2	0.708718	0.744984
chr22	2	0.59176	0.870005	chr22	2	0.774677	0.761519
chrX	0	0.00233684	0.0257483	chrX	0	0.00515057	0.0580764
chrY	0	0.653588	0.880836	chrY	0	0.640028	0.725137

## Sheet: Supplementary Table 5
Supplementary Table 5. Expression of signatures in risk subgroups
Samples	OS	Event	FAM83A	SLC2A1	PTTG1	Riskscore	Cluster	TIDE	TMB	Tumor purity
TCGA-05-4249	4.1726	0	33.593	16.086	15.143	0.969979	Low risk	#N/A	#N/A	#N/A
TCGA-05-4250	0.331507	1	38.9882	72.0406	15.1862	1.39738	High risk	#N/A	#N/A	#N/A
TCGA-05-4382	1.66301	0	7.35193	189.286	4.68188	1.69303	High risk	#N/A	#N/A	#N/A
TCGA-05-4384	1.16712	0	19.8535	10.809	2.86364	0.617925	Low risk	-1.3	2.14	0.761658
TCGA-05-4389	3.75068	0	14.1807	31.1824	12.7331	0.871219	Low risk	#N/A	#N/A	#N/A
TCGA-05-4390	3.08493	0	48.5269	39.9163	18.5823	1.35217	High risk	1.44	9.4	0.803442
TCGA-05-4396	0.830137	1	38.8269	14.7641	4.53019	0.751783	Low risk	0.13	3.52	0.89212
TCGA-05-4397	2.00274	1	3.24832	28.4546	65.3632	3.23275	High risk	#N/A	#N/A	#N/A
TCGA-05-4398	3.92055	0	52.3848	108.038	13.8515	1.82295	High risk	#N/A	#N/A	#N/A
TCGA-05-4402	0.668493	1	25.5427	89.4367	8.22914	1.17356	High risk	#N/A	#N/A	#N/A
TCGA-05-4403	1.58356	0	13.1346	74.4669	5.32922	0.915001	Low risk	#N/A	#N/A	#N/A
TCGA-05-4405	1.67123	0	19.9682	10.68	3.62294	0.630558	Low risk	1.21	6.28	0.663085
TCGA-05-4415	0.249315	1	33.946	211.438	37.3692	5.51029	High risk	1.83	3.3	0.896321
TCGA-05-4417	1.24658	0	22.634	6.54026	9.96174	0.7419	Low risk	0.86	5.04	0.531578
TCGA-05-4418	0.750685	1	161.033	241.882	9.56895	7.43172	High risk	#N/A	#N/A	#N/A
TCGA-05-4420	2.49863	0	25.519	26.4327	18.6095	1.06997	Low risk	#N/A	#N/A	#N/A
TCGA-05-4422	1	0	0.784823	5.43266	8.28415	0.607901	Low risk	#N/A	#N/A	#N/A
TCGA-05-4424	2.50137	0	16.4379	21.8334	6.46527	0.708828	Low risk	-0.02	11.86	0.66477
TCGA-05-4425	1.83288	0	37.8664	22.3139	17.4041	1.09978	Low risk	0.06	0.72	0.618734
TCGA-05-4426	2.16712	0	33.1561	101.443	9.59516	1.37472	High risk	#N/A	#N/A	#N/A
TCGA-05-4427	2.16712	0	18.133	88.9934	10.6439	1.18712	High risk	-0.09	16.74	0.744306
TCGA-05-4430	2.08493	0	17.7821	23.1807	4.29032	0.680411	Low risk	#N/A	#N/A	#N/A
TCGA-05-4432	2.08493	0	9.05563	22.0397	9.34401	0.728829	Low risk	#N/A	#N/A	#N/A
TCGA-05-4433	2	0	0.954643	39.5601	8.86312	0.754645	Low risk	-3.05	0.62	0.716169
TCGA-05-4434	1.25205	1	71.3071	103.617	13.0117	1.97478	High risk	#N/A	#N/A	#N/A
TCGA-05-5420	1.25205	0	10.5357	5.45088	13.3598	0.74347	Low risk	-0.85	1.46	0.470265
TCGA-05-5423	0.413699	0	1.98549	9.89041	10.3309	0.664293	Low risk	-0.95	2.58	0.634305
TCGA-05-5425	2.41644	0	20.6217	68.1727	12.5411	1.12422	Low risk	-1.09	9.84	0.635488
TCGA-05-5428	1.83562	0	15.1157	39.2194	10.8044	0.872969	Low risk	1.06	6.38	0.733783
TCGA-05-5429	0.753425	1	2.08673	171.669	11.0695	1.74689	High risk	0.53	0.54	0.857998
TCGA-05-5715	0.169863	0	17.9463	6.5104	3.37502	0.602994	Low risk	-0.46	1.86	0.687929
TCGA-35-3615	0.0383562	0	10.3219	5.19548	3.50107	0.570153	Low risk	#N/A	#N/A	#N/A
TCGA-35-4122	0.616438	0	10.3301	69.5702	23.4968	1.41512	High risk	#N/A	#N/A	#N/A
TCGA-35-4123	0.49863	0	21.6668	184.324	17.6184	2.55722	High risk	#N/A	#N/A	#N/A
TCGA-35-5375	0.723288	0	0.144437	29.8907	41.0612	1.67143	High risk	1.35	7.28	0.749969
TCGA-38-4625	8.14521	0	42.2607	52.0695	19.7924	1.43702	High risk	#N/A	#N/A	#N/A
TCGA-38-4627	3.14247	1	4.58253	17.9286	4.28748	0.603321	Low risk	#N/A	#N/A	#N/A
TCGA-38-4628	4.08767	1	11.1102	10.5867	10.8977	0.720337	Low risk	#N/A	#N/A	#N/A
TCGA-38-4629	2.36712	1	65.8964	163.57	13.9869	2.77463	High risk	#N/A	#N/A	#N/A
TCGA-38-4630	2.93973	1	1.26167	88.8918	17.6124	1.27398	High risk	#N/A	#N/A	#N/A
TCGA-38-4631	0.969863	1	0.0485632	73.2776	14.4607	1.06041	Low risk	0.94	12.58	0.861812
TCGA-38-4632	3.71781	1	45.2484	55.6295	31.9373	2.06885	High risk	0.97	8.9	0.668419
TCGA-38-6178	1.2274	0	7.89395	42.7286	5.65045	0.739721	Low risk	1.94	0.96	0.761139
TCGA-38-7271	2.19178	1	11.3453	8.51611	4.0175	0.593489	Low risk	3.74	1.04	0.405375
TCGA-44-2655	1.57534	0	12.7217	8.71316	3.5415	0.592188	Low risk	#N/A	#N/A	#N/A
TCGA-44-2657	1.09589	0	3.84602	18.4141	9.29313	0.68785	Low risk	#N/A	#N/A	#N/A
TCGA-44-2659	1.44932	0	6.39888	10.6328	8.00973	0.646241	Low risk	#N/A	#N/A	#N/A
TCGA-44-2661	1.22192	0	3.43363	8.54455	7.30692	0.614096	Low risk	#N/A	#N/A	#N/A
TCGA-44-2665	1.09589	0	9.51183	45.3665	6.26168	0.771969	Low risk	3.71	0.52	0.533943
TCGA-44-3396	1.12603	0	48.0728	24.3182	8.91216	0.951143	Low risk	#N/A	#N/A	#N/A
TCGA-44-3398	0.693151	0	5.74375	59.0447	17.8557	1.11001	Low risk	#N/A	#N/A	#N/A
TCGA-44-3917	1.07397	0	13.9317	35.0354	17.5124	1.01029	Low risk	#N/A	#N/A	#N/A
TCGA-44-3919	0.520548	0	11.0373	40.8087	12.9525	0.907553	Low risk	#N/A	#N/A	#N/A
TCGA-44-4112	1.0137	0	14.5371	39.8974	21.6976	1.16674	High risk	-0.8	6.64	0.715089
TCGA-44-5643	1.14247	0	15.4974	53.8268	27.6281	1.49199	High risk	0.29	2.12	0.879747
TCGA-44-5644	1.36438	0	27.0156	102.31	13.2445	1.46064	High risk	0.45	16	0.944289
TCGA-44-6145	0.89863	0	28.1147	31.3732	7.26941	0.828787	Low risk	1.02	5.28	0.570291
TCGA-44-6774	0.989041	0	8.95892	19.6876	4.78578	0.636295	Low risk	4.97	4.78	0.529107
TCGA-44-6776	5.30959	0	4.66685	7.42149	2.55562	0.542092	Low risk	0.28	3.4	0.906979
TCGA-44-6777	2.70411	1	4.25217	39.006	8.66039	0.76506	Low risk	-0.42	6.3	0.354988
TCGA-44-6778	3.0411	0	0.43693	16.7178	11.4158	0.704198	Low risk	1.85	6.56	0.5111
TCGA-44-6779	1.36986	1	152.607	79.5015	9.93589	2.74117	High risk	1.46	1.58	0.573279
TCGA-44-7659	1.21644	0	8.38012	8.4242	5.37446	0.602758	Low risk	-0.83	2.46	0.826218
TCGA-44-7660	0.890411	0	6.61036	125.819	19.5671	1.72716	High risk	0.44	6.02	0.870558
TCGA-44-7661	1.00274	0	92.8315	82.9919	24.5948	2.75669	High risk	1.49	4.4	0.569993
TCGA-44-7662	0.59726	0	48.886	97.4298	13.5034	1.65767	High risk	3.69	9.68	0.610097
TCGA-44-7667	1.52603	0	12.0954	18.654	48.5672	2.07251	High risk	1.81	7.98	0.889938
TCGA-44-7669	1.5726	1	1.31682	25.4788	26.0984	1.10234	Low risk	-0.03	8.08	0.777534
TCGA-44-7670	1.45479	0	0.95575	74.7755	20.0707	1.24973	High risk	0.86	18.18	0.926079
TCGA-44-7671	1.46575	0	18.592	37.5255	3.58434	0.730199	Low risk	1.62	3.9	0.834422
TCGA-44-7672	1.14521	0	19.7571	37.9859	24.8138	1.29871	High risk	-0.07	2.94	0.50135
TCGA-44-8117	1.05479	0	31.7901	21.9947	5.51296	0.767572	Low risk	1.2	12.76	0.78605
TCGA-44-8119	0.780822	0	27.8663	70.3534	12.2688	1.18731	High risk	2.02	10.72	0.670377
TCGA-44-8120	0.712329	0	15.0115	29.083	3.05437	0.668843	Low risk	2.65	10.16	0.737817
TCGA-44-A479	1.07397	0	6.12198	4.14978	17.4611	0.798715	Low risk	0.98	5.24	0.527242
TCGA-44-A47A	1.27671	0	5.40409	11.1787	85.1752	5.0246	High risk	-0.88	3.86	0.717249
TCGA-44-A47B	0.786301	0	14.6418	14.7067	5.95504	0.662593	Low risk	-0.33	0.88	#N/A
TCGA-44-A47G	0.961644	0	11.1174	17.7666	11.9274	0.772159	Low risk	2.48	1.48	0.522248
TCGA-44-A4SS	1.13699	0	11.9206	51.4817	5.9313	0.806133	Low risk	0.94	8.22	0.621172
TCGA-44-A4SU	1.12055	1	8.89337	32.4826	7.62295	0.739235	Low risk	0.12	2.54	0.802207
TCGA-49-4486	6.35068	1	2.34301	2.42396	2.60861	0.518978	Low risk	#N/A	#N/A	#N/A
TCGA-49-4487	2.34247	1	3.83068	25.8604	27.3845	1.16293	High risk	-0.02	6.16	0.60241
TCGA-49-4488	2.38082	1	37.9064	82.2517	18.4373	1.60572	High risk	0.47	4.84	0.783059
TCGA-49-4490	1.05479	1	5.30497	32.3356	9.30143	0.753801	Low risk	1.6	0.84	0.779274
TCGA-49-4494	2.96164	1	27.6137	34.0381	20.1806	1.18312	High risk	#N/A	#N/A	#N/A
TCGA-49-4501	3.89315	1	4.839	10.974	3.75271	0.572069	Low risk	#N/A	#N/A	#N/A
TCGA-49-4505	1.1726	1	11.9292	37.3565	6.69846	0.75755	Low risk	#N/A	#N/A	#N/A
TCGA-49-4506	2.73699	1	98.9728	15.2269	15.3403	1.51101	High risk	#N/A	#N/A	#N/A
TCGA-49-4507	0.734247	1	119.919	33.4864	29.0767	2.79343	High risk	#N/A	#N/A	#N/A
TCGA-49-4510	2.45479	1	5.62433	17.1765	2.39933	0.575269	Low risk	#N/A	#N/A	#N/A
TCGA-49-4512	2.47945	1	6.20618	6.46935	11.2109	0.685905	Low risk	1.13	0.68	0.659925
TCGA-49-4514	4.65753	0	19.5217	12.6218	23.895	1.0908	Low risk	0.33	5.32	0.831206
TCGA-49-6743	1.01096	0	40.6069	110.141	5.72108	1.37229	High risk	0.94	12.1	0.725848
TCGA-49-6744	2.43836	0	8.27908	19.3129	9.1853	0.710521	Low risk	1.88	3.68	0.514903
TCGA-49-6745	1.43014	0	29.737	32.0675	11.7772	0.948646	Low risk	-0.05	2.06	0.61411
TCGA-49-6761	0.969863	0	127.281	35.3868	17.1352	2.16051	High risk	0.53	2.9	0.745101
TCGA-49-6767	1.85479	0	25.4709	93.4751	20.7038	1.67417	High risk	0.63	7.66	0.769581
TCGA-49-AAQV	1.85479	1	24.4927	19.8515	19.6073	1.04995	Low risk	-0.67	1.18	0.80699
TCGA-49-AAR0	12.7534	0	6.83856	9.76803	24.544	1.00155	Low risk	-0.58	2.28	0.730466
TCGA-49-AAR3	5.1863	0	22.504	17.491	17.2161	0.95867	Low risk	2.57	2.24	0.556083
TCGA-49-AAR4	2.40822	1	28.162	43.9358	10.3017	0.967306	Low risk	3.32	10.18	0.653947
TCGA-49-AAR9	0.712329	1	67.3369	303.296	24.8179	8.46673	High risk	1.81	10.96	0.920384
TCGA-49-AARE	3.36712	1	15.6764	28.8292	14.9462	0.920743	Low risk	0.56	20.54	0.801541
TCGA-49-AARN	3.10959	1	14.0805	22.0613	15.6613	0.892306	Low risk	0.2	13.9	0.802335
TCGA-49-AARO	10.2986	0	19.4058	70.5294	9.55635	1.04412	Low risk	0.14	10.04	0.591732
TCGA-49-AARQ	18.4438	0	0.791806	21.5655	27.3798	1.11082	Low risk	-0.05	12.14	0.862044
TCGA-49-AARR	13.6767	0	1.6795	15.8173	3.14779	0.566842	Low risk	-0.62	0.06	0.665034
TCGA-4B-A93V	0.69589	0	18.2561	26.46	10.9797	0.83147	Low risk	0.48	2.48	#N/A
TCGA-50-5044	1.70959	1	11.7514	120.843	24.4908	1.98039	High risk	3.1	2	0.721122
TCGA-50-5049	5.87945	0	3.50523	10.5288	8.90642	0.648609	Low risk	1.59	13.86	0.325834
TCGA-50-5051	1.30959	1	14.402	11.7806	30.1503	1.23843	High risk	0.85	1.76	0.897096
TCGA-50-5055	5.0137	1	2.74696	12.3536	9.46537	0.66199	Low risk	-1.3	0.26	0.388728
TCGA-50-5068	4.10685	1	4.60589	14.7844	11.8085	0.723756	Low risk	-0.17	1.54	0.547492
TCGA-50-5072	0.684932	1	64.8474	76.8987	27.3146	2.36592	High risk	1.56	2.96	0.828302
TCGA-50-5930	0.772603	1	105.683	353.125	9.9052	9.87976	High risk	0.82	18.68	0.670408
TCGA-50-5931	1.18904	1	4.86435	116.798	44.6884	3.16041	High risk	1.44	5.22	0.915302
TCGA-50-5932	3.38356	1	21.0218	14.3299	5.08733	0.674578	Low risk	0.19	1.36	0.876122
TCGA-50-5933	6.55616	1	87.2417	117.556	9.7671	2.18935	High risk	1.22	8.52	0.527772
TCGA-50-5935	1.78904	1	12.0713	20.9552	11.8304	0.78976	Low risk	-0.05	1.74	0.737749
TCGA-50-5939	1.26027	1	179.634	161.181	9.74324	5.28187	High risk	0.61	1.32	0.651239
TCGA-50-5941	1.55342	0	12.4465	24.4469	14.7473	0.873369	Low risk	2.23	6.48	0.546019
TCGA-50-5942	2.41918	0	3.55301	5.93759	6.66087	0.594967	Low risk	0.62	1.08	0.784133
TCGA-50-6590	3.52877	1	17.0223	75.2897	42.8401	2.56261	High risk	0.45	14.8	0.619748
TCGA-50-6591	0.326027	1	1.47302	73.638	37.2167	1.96655	High risk	3.5	1.06	0.959994
TCGA-50-6592	2.12877	1	9.34872	68.4186	17.2034	1.18089	High risk	-0.7	5.02	0.663156
TCGA-50-6593	0.920548	1	30.3817	15.6773	8.91416	0.80214	Low risk	1.79	5.24	0.639886
TCGA-50-6594	1.0137	1	36.4323	77.7466	15.8188	1.44413	High risk	0.94	9.16	0.816338
TCGA-50-6595	0.517808	1	21.7439	107.945	26.2149	2.05741	High risk	3.57	1.56	0.609229
TCGA-50-6597	3.47397	1	5.18541	8.06711	14.7815	0.756144	Low risk	-0.17	0.72	0.761213
TCGA-50-6673	0.060274	1	20.3097	12.9245	8.67095	0.732491	Low risk	0.63	0.92	0.749997
TCGA-50-7109	0.843836	1	4.05416	7.0717	8.07657	0.624049	Low risk	0.18	4.1	0.763342
TCGA-50-8457	2.13425	0	5.68445	4.74347	2.17689	0.531966	Low risk	-0.86	1.06	0.593256
TCGA-50-8460	2.27123	0	1.07304	6.89816	17.9827	0.795329	Low risk	-0.24	0.54	0.677097
TCGA-53-7624	2.85753	1	2.02824	188.673	20.15	2.45638	High risk	-0.06	13.22	0.882537
TCGA-53-7626	2.54521	1	9.12406	5.68393	4.29314	0.57925	Low risk	-2	5.58	0.557463
TCGA-53-7813	1.16164	0	13.0077	7.03657	34.9096	1.35439	High risk	0.45	2.78	0.880196
TCGA-55-1592	1.92055	1	16.7958	27.9741	5.2412	0.712925	Low risk	#N/A	#N/A	#N/A
TCGA-55-1594	3.2274	0	5.9378	20.1166	7.48029	0.67145	Low risk	#N/A	#N/A	#N/A
TCGA-55-1596	5.65753	0	34.0118	17.9254	11.2623	0.886741	Low risk	#N/A	#N/A	#N/A
TCGA-55-6543	1.19178	0	9.17086	20.8009	2.86278	0.609363	Low risk	-0.51	0.38	0.732343
TCGA-55-6642	6.70959	0	18.0291	36.8569	7.82868	0.811264	Low risk	0.62	1.98	0.594174
TCGA-55-6712	0.468493	1	37.385	48.1756	11.6258	1.09343	Low risk	1.47	2.28	0.629725
TCGA-55-6968	3.54247	1	3.03716	28.3223	31.1073	1.29575	High risk	-0.22	8.06	0.750611
TCGA-55-6970	1.27123	1	89.2045	36.9407	13.559	1.53143	High risk	-1.28	2.96	0.726149
TCGA-55-6971	3.83562	0	21.2568	23.3435	8.25867	0.77499	Low risk	2.09	1.44	0.549233
TCGA-55-6972	4.47123	1	2.09726	1.63938	7.6217	0.589383	Low risk	0.73	4.46	0.980913
TCGA-55-6975	0.323288	1	50.6425	59.6153	17.0979	1.47961	High risk	#N/A	#N/A	#N/A
TCGA-55-6978	0.482192	1	18.0068	39.8495	13.9041	0.970396	Low risk	1.28	0.5	0.454927
TCGA-55-6979	0.649315	1	22.2589	13.9546	16.7595	0.92615	Low risk	2.2	2.08	0.473692
TCGA-55-6980	5.77808	0	12.6816	47.5706	5.92913	0.791924	Low risk	0.76	0.28	0.594217
TCGA-55-6981	3.77808	1	21.1699	25.6712	10.2479	0.827858	Low risk	1.77	0.92	0.808687
TCGA-55-6982	2.72603	1	6.64156	67.953	10.241	0.960628	Low risk	1.32	3.38	0.62878
TCGA-55-6984	2.08219	1	8.836	80.9219	7.70588	0.983227	Low risk	-0.29	0.38	0.869951
TCGA-55-6985	3.37808	0	12.3706	31.392	11.6992	0.838259	Low risk	-0.07	7.62	0.648707
TCGA-55-6986	8.93425	0	11.5832	16.0238	3.63491	0.614844	Low risk	0.67	0.36	0.792353
TCGA-55-6987	5.85479	0	16.834	52.9809	14.2439	1.04904	Low risk	1.51	3.06	0.503499
TCGA-55-7227	2.60822	1	32.0619	39.6368	13.1743	1.04552	Low risk	#N/A	#N/A	#N/A
TCGA-55-7281	2.38904	0	18.8261	20.125	5.7434	0.69965	Low risk	-0.35	7.76	0.593811
TCGA-55-7283	1.66849	0	11.5091	6.5755	7.44313	0.643536	Low risk	0.57	3.78	0.785518
TCGA-55-7570	2.25753	0	0.50001	255.792	15.5973	3.18935	High risk	1.64	6.62	0.930464
TCGA-55-7573	1.33425	0	0.63737	8.18413	3.05283	0.53691	Low risk	-1.03	0.88	0.693237
TCGA-55-7574	2.72603	1	64.6707	20.3073	6.03575	0.963035	Low risk	2.8	4.4	0.528511
TCGA-55-7576	1.83562	0	28.8931	25.0746	5.91507	0.774585	Low risk	0.35	6.4	0.73382
TCGA-55-7724	1.93151	0	8.19064	65.535	11.8866	0.999995	Low risk	-0.62	3.82	0.608262
TCGA-55-7725	1.21096	0	0.320903	3.50578	16.1334	0.738467	Low risk	-1.49	2.34	0.71052
TCGA-55-7726	1.7863	0	29.6061	51.5566	20.0644	1.32453	High risk	3.62	1.84	0.673615
TCGA-55-7727	0.326027	0	20.351	28.071	31.1967	1.45838	High risk	-0.81	4.1	0.772485
TCGA-55-7815	2.11781	0	10.0369	13.5573	36.0208	1.42042	High risk	-0.16	2.42	0.621943
TCGA-55-7816	1.28219	1	2.91007	1.60899	2.54571	0.51763	Low risk	#N/A	#N/A	#N/A
TCGA-55-7903	1.55342	0	14.9119	34.2499	15.655	0.963515	Low risk	-0.36	2.7	0.808429
TCGA-55-7907	0.939726	1	119.67	24.8706	6.20329	1.44222	High risk	-0.05	19.6	0.702997
TCGA-55-7910	2.84932	0	18.3367	19.5479	12.1989	0.825311	Low risk	0.47	5.36	0.868505
TCGA-55-7911	1.47123	0	27.0573	18.3424	13.3648	0.89681	Low risk	0.1	3.96	0.703324
TCGA-55-7914	0.512329	1	6.97714	8.71291	37.7054	1.41443	High risk	0.3	2.98	0.77329
TCGA-55-7994	1.65205	0	45.5325	41.7249	11.0166	1.0948	Low risk	0.61	26.44	0.702581
TCGA-55-7995	2.43562	0	0.573733	40.9995	12.4175	0.834407	Low risk	1.34	10.96	0.651249
TCGA-55-8085	2.47671	0	2.18517	27.5331	18.5162	0.917109	Low risk	-1.08	4.24	0.730538
TCGA-55-8087	1.26575	0	5.14319	6.72898	1.17834	0.522144	Low risk	0.05	0.5	0.832186
TCGA-55-8089	1.92329	1	121.991	95.2868	16.3613	2.89896	High risk	2.13	20.62	0.509292
TCGA-55-8090	1.63836	1	46.9739	53.3489	35.9253	2.29681	High risk	1.32	1.48	0.761982
TCGA-55-8091	1.64384	0	2.39576	34.3222	15.426	0.880156	Low risk	1.01	0.48	0.587823
TCGA-55-8092	0.421918	1	11.8768	77.9113	9.35875	1.03054	Low risk	-0.01	9.1	0.677994
TCGA-55-8094	1.48219	0	9.02179	114.663	19.8621	1.65766	High risk	0.93	7.44	0.983024
TCGA-55-8096	1.96986	1	5.87816	53.6279	4.85603	0.761456	Low risk	0.28	2.52	0.61093
TCGA-55-8097	1.30411	0	10.1485	2.35292	2.32707	0.542855	Low risk	0.37	1.9	0.777821
TCGA-55-8203	1.49863	0	43.2927	13.3751	14.6444	1.00613	Low risk	0.13	7.14	0.749796
TCGA-55-8204	1.41096	0	45.7269	56.2374	7.67309	1.09174	Low risk	1.18	3.5	0.766111
TCGA-55-8205	1.6411	0	21.8816	26.7254	22.1581	1.14933	High risk	1.14	9.64	0.531537
TCGA-55-8206	2.43288	0	0.975384	4.93927	2.8087	0.524601	Low risk	-2.83	0.46	0.606038
TCGA-55-8208	1.84658	0	10.7571	30.646	11.1331	0.813183	Low risk	3	5.64	0.426451
TCGA-55-8299	1.28493	1	48.6473	26.1258	11.0395	1.02124	Low risk	2.46	3.52	0.470808
TCGA-55-8301	1.46301	0	12.9964	25.8212	37.7292	1.62946	High risk	2.09	4.8	0.541757
TCGA-55-8302	1.30959	0	58.6073	55.2856	6.52712	1.1491	Low risk	-0.06	11.84	0.80104
TCGA-55-8505	1.20548	0	48.1945	188.701	5.08389	2.24918	High risk	1.91	2.38	0.832251
TCGA-55-8506	0.030137	0	51.4086	27.6771	7.46888	0.954794	Low risk	0.11	29.64	0.759441
TCGA-55-8507	1.14521	0	30.229	8.30289	6.81208	0.725699	Low risk	0.1	17.7	0.829281
TCGA-55-8510	1.47671	0	8.62423	17.6433	7.07179	0.666672	Low risk	-1.65	5.26	0.584285
TCGA-55-8511	1.51233	0	191.192	33.9729	7.63357	2.56556	High risk	0.11	9.28	0.642296
TCGA-55-8512	1.66301	1	2.85586	26.2428	2.18785	0.591991	Low risk	-0.55	0.76	0.858319
TCGA-55-8514	1.42466	0	14.2621	9.26111	2.37266	0.581929	Low risk	-0.31	4.72	0.81389
TCGA-55-8614	1.46849	0	4.77644	48.7843	9.51792	0.831763	Low risk	2.64	3.78	0.803862
TCGA-55-8615	1.22192	0	24.7279	8.75065	20.0408	0.996933	Low risk	0.91	1.78	0.898789
TCGA-55-8616	0.131507	0	44.4041	17.075	3.3873	0.767649	Low risk	0.8	12.78	0.834326
TCGA-55-8620	1.0274	1	0.0450601	28.3489	18.538	0.908756	Low risk	-0.08	8.52	0.871564
TCGA-55-8621	1.41096	0	15.5429	19.947	9.27714	0.750977	Low risk	-2.99	1.08	0.502029
TCGA-55-A48X	1.88767	0	27.4502	13.4915	6.54481	0.728908	Low risk	-1.74	7.02	0.679723
TCGA-55-A48Y	1.72603	0	30.5663	23.1024	4.84053	0.752588	Low risk	2.17	6.28	0.739364
TCGA-55-A48Z	1.78356	0	13.6328	30.1136	36.025	1.60368	High risk	1.01	0.9	0.701508
TCGA-55-A490	0.271233	1	36.5869	32.2669	31.7702	1.69412	High risk	0.69	22.36	0.741739
TCGA-55-A491	1.71507	0	15.8832	14.6152	20.5243	0.984303	Low risk	-0.1	6.32	0.712055
TCGA-55-A492	1.63288	0	4.23836	1.60855	3.54949	0.536456	Low risk	0.23	5.58	0.872795
TCGA-55-A493	0.0767123	0	46.0042	154.544	40.5209	4.66163	High risk	0.01	5.82	0.663825
TCGA-55-A494	1.31781	0	42.0792	22.1886	8.25112	0.886244	Low risk	0.93	4.04	0.966752
TCGA-55-A4DF	1.20548	1	3.89545	105.737	32.4939	2.12709	High risk	-0.84	12.94	0.767389
TCGA-55-A4DG	1.66575	0	16.7006	6.16098	2.83762	0.588228	Low risk	-0.49	13.62	0.799508
TCGA-55-A57B	1.49589	0	0.56365	11.5356	2.70278	0.542192	Low risk	-0.1	0.72	#N/A
TCGA-62-8394	0.380822	1	5.24684	41.3083	18.73	1.02072	Low risk	0.61	2.14	0.833127
TCGA-62-8395	3.33151	0	13.9784	7.7223	1.79177	0.566772	Low risk	0.53	1.42	0.786828
TCGA-62-8397	3.53151	0	1.49245	17.5783	26.1957	1.05654	Low risk	-0.38	0.48	0.762974
TCGA-62-8398	1.21644	1	66.4057	199.205	7.82649	2.91085	High risk	0.21	1.46	0.784364
TCGA-62-8399	7.3863	0	7.75055	37.1764	4.75475	0.698525	Low risk	0.99	8.66	0.818673
TCGA-62-8402	4.10411	1	22.0646	22.4235	11.8108	0.851939	Low risk	0.4	0.7	0.784705
TCGA-62-A46O	3.98356	1	33.9246	74.6042	22.1392	1.64939	High risk	0.44	16.24	0.976411
TCGA-62-A46P	1.6274	1	12.5854	3.02751	4.08344	0.580601	Low risk	0.34	4.7	0.877922
TCGA-62-A46R	4.72603	1	15.9802	7.40064	6.02616	0.641865	Low risk	-1.24	3.16	0.724941
TCGA-62-A46S	4.52877	1	47.5903	11.239	3.79196	0.766283	Low risk	-0.69	2.06	0.813889
TCGA-62-A46V	6.02466	0	4.37289	13.5171	9.63047	0.676865	Low risk	1.44	1.28	0.794252
TCGA-62-A46Y	1.13425	1	12.7233	18.2366	17.4404	0.906511	Low risk	-1.77	0.68	0.717849
TCGA-62-A471	3.4137	0	224.242	84.3433	18.8055	5.80246	High risk	0.53	1.82	0.933317
TCGA-62-A472	2.49315	0	11.0528	30.9972	18.5624	0.99507	Low risk	-0.78	0.96	0.810034
TCGA-64-1676	4.73425	0	12.0898	30.9208	12.7772	0.858655	Low risk	#N/A	#N/A	#N/A
TCGA-64-1677	1.72055	1	13.7841	51.6251	33.9744	1.7239	High risk	#N/A	#N/A	#N/A
TCGA-64-1679	4.61918	0	31.8906	122.308	13.0694	1.68919	High risk	2.73	8.96	0.634506
TCGA-64-1680	3.08493	0	10.9639	6.00177	8.87153	0.663785	Low risk	#N/A	#N/A	#N/A
TCGA-64-1681	3.19726	1	1.79001	15.0422	6.10846	0.611014	Low risk	-0.21	1.28	0.730815
TCGA-64-5774	6.9863	0	37.1652	20.7365	18.5619	1.11847	Low risk	1.77	2.34	0.908303
TCGA-64-5775	0.169863	1	9.67424	19.1995	29.2981	1.22449	High risk	3.42	8.12	0.798758
TCGA-64-5778	2.53699	0	9.42757	11.2365	22.4997	0.973614	Low risk	-0.8	8.12	0.699071
TCGA-64-5781	3.29315	0	49.9872	68.5184	18.4213	1.60747	High risk	-0.32	18.56	0.694215
TCGA-64-5815	0.613699	0	41.9108	98.3087	18.0477	1.7937	High risk	2.59	2.94	0.518964
TCGA-67-3770	1.67123	0	1.78835	16.5278	9.0116	0.66587	Low risk	#N/A	#N/A	#N/A
TCGA-67-3771	1.67123	0	3.97519	59.8681	8.3638	0.855973	Low risk	#N/A	#N/A	#N/A
TCGA-67-3772	1.56986	0	4.35826	21.4625	6.49666	0.652247	Low risk	#N/A	#N/A	#N/A
TCGA-67-3773	1.16986	0	4.02943	7.57164	28.4842	1.07742	Low risk	#N/A	#N/A	#N/A
TCGA-67-3774	1.05479	0	7.7406	16.8788	3.26352	0.596121	Low risk	#N/A	#N/A	#N/A
TCGA-67-6215	0.476712	0	16.8789	12.3094	8.4773	0.70942	Low risk	-0.74	1.76	0.831056
TCGA-67-6216	0.386301	0	7.54281	30.7846	15.4809	0.894033	Low risk	-1.05	0.62	0.732451
TCGA-67-6217	1.15616	0	2.4889	4.9685	2.2261	0.52194	Low risk	-1.09	3.42	0.707167
TCGA-69-7760	0.553425	0	15.4473	40.1332	11.6776	0.900313	Low risk	1.29	1.16	0.902967
TCGA-69-7763	1.89041	0	26.9853	19.5139	3.30335	0.690441	Low risk	1.13	1.18	0.71549
TCGA-69-7764	1.13425	0	10.1872	3.92986	4.32767	0.578012	Low risk	-0.26	1.4	0.833565
TCGA-69-7973	0.630137	0	28.4504	7.7292	21.448	1.05511	Low risk	1.63	4.5	0.850112
TCGA-69-7974	0.50411	0	171.157	51.6574	9.32177	2.59823	High risk	-1.39	8.72	0.628081
TCGA-69-7978	0.367123	0	30.1838	64.488	7.91177	1.03777	Low risk	2.43	10.02	0.499978
TCGA-69-7980	1.12603	0	5.8433	16.2347	6.72232	0.642848	Low risk	0.11	13.96	0.714266
TCGA-69-8253	1.16712	0	18.7226	16.6351	8.33698	0.734003	Low risk	0.35	2.38	0.84695
TCGA-69-8255	0.353425	0	0.133463	4.83189	14.2609	0.707127	Low risk	-0.66	5.04	0.794155
TCGA-69-A59K	1.61918	0	5.05882	162.545	6.53917	1.49777	High risk	-0.35	8.08	0.788478
TCGA-71-6725	0.70137	0	44.7845	10.5418	3.75581	0.74807	Low risk	0.27	0.78	0.881817
TCGA-71-8520	0.575342	1	5.2029	38.0996	21.274	1.07161	Low risk	#N/A	#N/A	#N/A
TCGA-73-4658	4.38356	1	31.2801	25.5448	4.54668	0.761143	Low risk	1.27	5.9	0.482861
TCGA-73-4659	1.94795	1	21.7255	13.3321	11.3474	0.796071	Low risk	#N/A	#N/A	#N/A
TCGA-73-4662	2.49863	0	2.36203	11.5201	16.24	0.786926	Low risk	#N/A	#N/A	#N/A
TCGA-73-4666	2.19178	0	23.8658	22.2995	25.4945	1.24055	High risk	#N/A	#N/A	#N/A
TCGA-73-4668	1.27945	0	31.9877	69.9944	6.45127	1.04355	Low risk	#N/A	#N/A	#N/A
TCGA-73-4670	0.358904	0	348.314	133.919	9.68627	14.1017	High risk	#N/A	#N/A	#N/A
TCGA-73-4675	0.109589	0	12.2378	50.321	4.37703	0.769874	Low risk	#N/A	#N/A	#N/A
TCGA-73-4676	0.449315	0	45.8558	47.3042	14.0947	1.23042	High risk	1.79	1.58	0.798137
TCGA-73-7498	3.25753	0	17.7653	3.01976	1.93307	0.567856	Low risk	0.4	1.84	0.749394
TCGA-73-7499	1.9589	0	9.32092	8.21514	31.5794	1.21726	High risk	-1.85	1.22	0.674871
TCGA-73-A9RS	0.931507	1	82.5648	25.0742	20.4716	1.64185	High risk	0.27	15.8	0.905098
TCGA-78-7143	13.5918	1	4.75517	22.4244	19.4637	0.92888	Low risk	#N/A	#N/A	#N/A
TCGA-78-7145	2.26301	1	62.2744	130.218	23.0979	2.8389	High risk	0.91	3.14	0.78436
TCGA-78-7146	0.473973	1	119.367	89.4364	16.1623	2.73748	High risk	1.27	5.96	0.859221
TCGA-78-7147	1.60548	1	8.55655	25.4573	17.1948	0.913309	Low risk	0.34	5.6	0.86951
TCGA-78-7148	1.71507	1	68.9314	52.2287	11.343	1.37612	High risk	0.14	3.9	0.836161
TCGA-78-7149	2.99452	0	3.33437	16.1811	2.50447	0.5647	Low risk	1.3	2.38	0.858228
TCGA-78-7150	1.82466	1	52.705	220.695	9.70764	3.16269	High risk	2.1	6.78	0.858335
TCGA-78-7152	3.29315	0	24.2744	9.45446	3.99834	0.651065	Low risk	-0.28	3.3	0.763821
TCGA-78-7153	2.08219	0	2.91984	4.28299	9.86239	0.638916	Low risk	1.26	2.02	0.881728
TCGA-78-7154	1.62466	1	0.203761	55.1508	21.9573	1.16561	High risk	1.11	3.66	0.87644
TCGA-78-7155	3.20822	1	0.0309046	55.4275	12.4691	0.905811	Low risk	1.75	26.1	0.941309
TCGA-78-7156	2.67397	1	3.78419	1.52605	1.75165	0.509565	Low risk	0.21	5.28	0.899497
TCGA-78-7158	0.490411	1	5.55063	2.96586	33.8064	1.22095	High risk	1.05	4.02	0.877277
TCGA-78-7159	3.34521	0	28.6001	14.8341	11.7185	0.849749	Low risk	0.89	4.98	0.826207
TCGA-78-7160	1.85753	0	50.1184	18.6876	5.83851	0.859843	Low risk	-1.42	0.68	0.61861
TCGA-78-7161	0.589041	0	33.4896	6.98957	2.41129	0.654832	Low risk	0.99	2.9	0.898281
TCGA-78-7162	8.68219	1	2.38273	5.21615	3.66703	0.542749	Low risk	0.13	1.38	0.70694
TCGA-78-7163	18.663	0	6.36711	50.3052	3.96593	0.731727	Low risk	0.27	0.36	0.95481
TCGA-78-7166	0.706849	1	85.3663	93.1817	20.4456	2.49078	High risk	0.89	3.66	0.892697
TCGA-78-7167	7.34521	1	19.8306	4.68768	0.655451	0.562058	Low risk	0.77	1.56	0.90719
TCGA-78-7220	2.21096	1	40.1385	46.7033	13.2663	1.15378	High risk	0.11	13.7	0.914573
TCGA-78-7535	2.6	1	50.9286	13.0929	15.8792	1.09317	Low risk	-0.05	2.74	0.733864
TCGA-78-7536	0.668493	1	35.5067	8.90108	30.2692	1.40941	High risk	-0.08	10.08	0.810535
TCGA-78-7537	4.44384	1	3.0185	2.30417	2.08223	0.513743	Low risk	1.18	2.56	0.811523
TCGA-78-7539	0.89589	0	6.32747	7.21149	3.96015	0.568417	Low risk	-1.8	7.96	0.713078
TCGA-78-7540	2.4137	0	9.83752	58.559	3.99033	0.786713	Low risk	-1.38	0.46	0.859814
TCGA-78-7542	0.879452	1	69.8574	256.308	24.2285	6.44061	High risk	1.02	5.96	0.90084
TCGA-78-7633	2.72329	0	3.64247	2.53464	2.60746	0.523891	Low risk	0.45	1.9	0.892298
TCGA-78-8640	17.8849	0	4.35708	78.9375	12.023	1.05767	Low risk	-0.06	12.58	0.85025
TCGA-78-8648	3.31233	1	0.945394	13.6199	7.1776	0.619889	Low risk	3.67	0.16	0.338989
TCGA-78-8655	6.46575	0	17.6329	21.9303	5.36764	0.694404	Low risk	-0.29	1.74	0.704836
TCGA-78-8660	0.879452	1	21.9396	22.2995	15.6073	0.941073	Low risk	1.64	4.28	0.678635
TCGA-78-8662	9.20822	1	0.343508	95.2483	20.6331	1.42409	High risk	1.45	19.06	0.925633
TCGA-83-5908	2.25753	0	41.893	69.9621	18.0164	1.51812	High risk	0.74	4.06	0.626228
TCGA-86-6562	1.03014	1	31.3096	55.1072	5.13329	0.919289	Low risk	1.78	0.84	0.706531
TCGA-86-6851	0.490411	0	15.884	18.429	6.9119	0.700527	Low risk	2.96	14.76	0.577572
TCGA-86-7701	1.29863	0	26.5979	12.5453	18.8205	0.999312	Low risk	-0.72	3.22	0.633183
TCGA-86-7711	1.72603	0	41.9885	83.0762	8.08478	1.25914	High risk	-0.11	3.6	0.652484
TCGA-86-7713	1.15616	0	15.0791	56.5869	9.64734	0.936789	Low risk	0.36	2.54	0.932022
TCGA-86-7714	1.71233	1	1.2891	17.3197	6.53151	0.624103	Low risk	-0.41	1.34	0.753144
TCGA-86-7953	1.61918	0	8.73562	37.7753	37.0667	1.66808	High risk	-0.54	0.9	0.700766
TCGA-86-7954	1.65753	0	17.1503	10.0348	10.7987	0.746043	Low risk	-2.19	3.44	0.622424
TCGA-86-7955	1.39178	0	26.7207	106.26	10.3772	1.38216	High risk	1.42	5.28	0.976043
TCGA-86-8055	0.339726	1	7.31207	85.8283	9.44015	1.04879	Low risk	3.75	0.74	0.61073
TCGA-86-8056	0.380822	0	4.67686	6.40753	1.71384	0.526979	Low risk	-1.23	4.58	0.759588
TCGA-86-8073	2.0274	0	9.19911	20.851	4.47773	0.636443	Low risk	-0.05	24.52	0.748547
TCGA-86-8074	0.0657534	0	13.1961	36.3039	8.63653	0.799603	Low risk	1.86	1.22	0.680057
TCGA-86-8075	1.31233	0	3.37377	49.5023	10.2334	0.843275	Low risk	2.21	0.76	0.63002
TCGA-86-8076	1.33973	0	15.4833	14.0312	4.36964	0.636319	Low risk	1.01	1.02	0.641621
TCGA-86-8279	1.32055	0	13.5142	25.067	5.86082	0.696889	Low risk	1.83	8.76	0.797493
TCGA-86-8280	1.92055	0	1.70874	15.9905	8.61811	0.656508	Low risk	-0.73	0.8	0.606062
TCGA-86-8358	1.78904	0	0.126108	54.7061	62.1313	3.38624	High risk	0.7	19	0.88683
TCGA-86-8359	1.21644	1	33.9943	13.9956	5.6272	0.745765	Low risk	0.2	2.72	0.759574
TCGA-86-8585	0.967123	0	190.266	102.511	15.9491	4.75072	High risk	0.39	9.76	0.680844
TCGA-86-8668	1.1589	0	0.572976	13.4797	2.90064	0.551326	Low risk	0.13	0.6	0.65434
TCGA-86-8669	2.56986	0	2.51479	13.3217	8.16985	0.642167	Low risk	-0.88	3.24	0.795788
TCGA-86-8671	2.29863	0	2.1216	11.3881	11.9741	0.700754	Low risk	5.8	0.52	0.361001
TCGA-86-8672	0.0520548	1	62.7427	52.9911	17.7843	1.57348	High risk	0.13	5.02	0.646144
TCGA-86-8673	1.24658	0	21.7083	49.9612	11.8415	0.999277	Low risk	0.86	8.16	0.78994
TCGA-86-8674	1.10959	0	18.809	4.74486	5.85778	0.641318	Low risk	0.96	4.82	0.932325
TCGA-86-A456	1.10959	0	7.28738	9.84906	6.29617	0.618308	Low risk	-2.35	6.16	0.70443
TCGA-86-A4D0	0.317808	1	5.05542	12.0276	47.8847	1.8666	High risk	0.93	#N/A	0.925814
TCGA-86-A4JF	1.46849	0	19.5114	13.8572	22.8369	1.06812	Low risk	-0.95	23	0.759664
TCGA-86-A4P7	1.13699	0	5.02254	5.92433	5.59524	0.584067	Low risk	-2.01	1.22	0.639986
TCGA-86-A4P8	1.18082	0	0.0515723	2.0911	3.00414	0.515386	Low risk	-3.05	0	0.471286
TCGA-91-6828	0.884932	0	47.6982	7.73394	7.71051	0.833892	Low risk	-2.14	5.04	0.626552
TCGA-91-6829	3.44658	1	6.2454	12.1966	11.4448	0.713898	Low risk	3.77	10.8	0.691854
TCGA-91-6830	0.164384	0	14.5525	185.285	8.63541	1.92932	High risk	0.12	3.54	0.652713
TCGA-91-6831	0.849315	0	38.5119	15.7468	18.2863	1.08823	Low risk	1.62	4.68	0.705961
TCGA-91-6835	0.216438	0	6.1952	10.0438	6.30193	0.614543	Low risk	-3.57	1.32	0.486576
TCGA-91-6836	1.14247	0	31.466	112.519	34.2142	2.79285	High risk	1.22	7.28	0.897632
TCGA-91-6840	1.01918	0	1.59616	12.4219	9.35228	0.655134	Low risk	-0.02	2.1	0.802808
TCGA-91-6847	2.30685	0	3.52813	58.0323	21.6579	1.20281	High risk	2.31	1.12	0.978204
TCGA-91-6848	0.613699	0	7.45623	65.9557	26.5949	1.47562	High risk	2.03	9.48	0.573392
TCGA-91-6849	0.0958904	0	7.78665	9.12962	2.17249	0.55356	Low risk	-1.01	1.92	0.723592
TCGA-91-7771	1.34795	0	5.33028	10.7737	4.21864	0.58046	Low risk	-1.38	3.34	0.604353
TCGA-91-8496	1.38356	0	0.435847	9.7613	3.11377	0.542027	Low risk	-1.57	0.66	0.65064
TCGA-91-8497	1.18904	1	2.61013	6.69929	2.98689	0.538483	Low risk	-1.76	0.76	0.626278
TCGA-91-8499	0.0986301	0	0.124522	73.968	33.6507	1.77558	High risk	1.15	5.64	0.829163
TCGA-91-A4BC	0.120548	0	12.5965	8.2588	18.2512	0.873015	Low risk	2.53	7.48	#N/A
TCGA-91-A4BD	1.65205	0	6.17752	7.24765	32.6215	1.21821	High risk	-1.36	0.64	#N/A
TCGA-93-7347	0.813699	0	10.9587	10.8475	13.5384	0.77319	Low risk	-2.04	2.06	0.507624
TCGA-93-7348	0.347945	0	6.13973	10.9166	8.91086	0.66187	Low risk	1.25	1.92	0.720319
TCGA-93-8067	0.509589	0	77.8272	75.3908	7.7859	1.52251	High risk	0.77	8.36	0.871695
TCGA-93-A4JO	0.090411	1	17.4522	7.64651	6.49796	0.657439	Low risk	-1.49	1.06	0.613754
TCGA-93-A4JP	1.58356	0	3.7232	9.77448	7.613	0.624816	Low risk	-1.05	0.98	0.678563
TCGA-95-7039	0.0931507	0	17.4483	25.6264	10.11	0.804073	Low risk	1.49	21.06	0.796963
TCGA-95-7043	0.00547945	0	25.0169	13.3842	6.78444	0.721124	Low risk	0.45	18.1	0.916192
TCGA-95-7562	0.238356	1	16.6617	61.258	17.4584	1.19808	High risk	0.66	7.02	0.771445
TCGA-95-7567	0.446575	0	47.9238	19.6496	11.7514	0.997183	Low risk	0.85	15.56	0.752082
TCGA-95-7944	0.0575342	0	44.1423	30.2373	10.9721	1.01283	Low risk	1.59	3.7	0.648845
TCGA-95-7947	0.109589	0	3.92947	27.1325	14.7892	0.838381	Low risk	-0.94	8.72	0.841908
TCGA-95-7948	0.364384	0	0.336303	20.9484	3.00429	0.576617	Low risk	1.01	2.5	0.853762
TCGA-95-8494	0.230137	0	25.121	114.026	34.5816	2.72554	High risk	0.99	1.54	0.797903
TCGA-95-A4VK	1.78356	0	42.1017	12.2691	5.82765	0.784138	Low risk	-0.37	4.46	0.811082
TCGA-95-A4VN	1.51507	0	68.8876	39.7323	14.9686	1.40831	High risk	0.8	8.18	0.641766
TCGA-97-7547	5.38356	0	18.942	14.4617	1.30872	0.601943	Low risk	-0.19	2.78	0.765169
TCGA-97-7552	5.29315	0	2.81611	32.8801	5.38051	0.669852	Low risk	2.68	0.54	0.571005
TCGA-97-7553	5.12329	0	11.3244	15.6778	7.0463	0.670763	Low risk	2.32	0.8	0.491074
TCGA-97-7554	2.12329	0	18.9381	13.113	5.70898	0.671423	Low risk	1.05	7.38	0.640726
TCGA-97-7937	1.54521	0	12.859	16.6915	4.52696	0.637574	Low risk	0.9	8.18	0.852118
TCGA-97-7938	0.0493151	1	21.8963	4.18813	1.81215	0.586092	Low risk	0.24	6.46	0.801617
TCGA-97-8171	1.55616	0	0.504104	12.6392	8.47212	0.636051	Low risk	0.36	0.98	0.933633
TCGA-97-8174	0.449315	1	1.31544	3.15571	2.31885	0.51361	Low risk	0.43	2.96	0.654762
TCGA-97-8175	1.50959	0	11.2346	116.901	8.47988	1.25916	High risk	-0.27	0.52	0.752291
TCGA-97-8177	1.36712	0	1.00937	21.441	8.33142	0.669448	Low risk	-0.84	0.66	0.558394
TCGA-97-8552	1.71507	0	0.848443	6.13606	2.18428	0.51913	Low risk	-1.52	1.64	0.701553
TCGA-97-A4LX	1.68219	0	7.11469	16.5091	11.3149	0.733923	Low risk	3.4	3.06	0.472682
TCGA-97-A4M0	1.7863	0	9.30928	9.63714	7.223	0.641702	Low risk	-2.36	6.64	0.722
TCGA-97-A4M1	1.64658	0	1.22761	2.97396	4.81012	0.547923	Low risk	-1.02	0.72	0.73109
TCGA-97-A4M2	1.70959	0	3.43116	4.48062	3.00142	0.534711	Low risk	-3.91	0.46	0.587354
TCGA-97-A4M3	1.47945	0	7.27648	4.86503	2.24652	0.539118	Low risk	0.7	3.7	0.840715
TCGA-97-A4M5	1.73699	0	11.9252	25.1372	4.58842	0.666735	Low risk	-1.05	2.6	0.675593
TCGA-97-A4M6	1.55616	0	1.36805	20.3744	5.25569	0.614466	Low risk	-2.16	0.5	0.630562
TCGA-97-A4M7	1.72329	0	2.92851	9.0013	15.7515	0.76834	Low risk	-1.46	5.24	0.633792
TCGA-99-7458	1.07397	0	14.2835	13.1833	7.39645	0.680751	Low risk	-0.97	7.96	0.595102
TCGA-99-8025	2.90411	0	76.3904	38.0757	7.97812	1.21826	High risk	1.65	8.18	0.816739
TCGA-99-8028	3.06301	0	28.6759	22.2598	16.3522	1.00452	Low risk	3.56	7.84	0.381248
TCGA-99-8032	0.120548	0	14.8394	9.43733	17.7619	0.880967	Low risk	2.13	6.74	0.754149
TCGA-99-8033	1.79726	1	121.337	55.5054	18.6619	2.43128	High risk	-0.53	2.82	0.756643
TCGA-99-AA5R	1.80274	0	5.02593	9.87827	3.80247	0.569888	Low risk	3.11	0.78	0.492309
TCGA-J2-8192	2.02466	0	7.5402	30.4679	3.46287	0.648006	Low risk	1.82	1.18	0.504695
TCGA-J2-8194	1.98356	0	36.2219	8.57075	1.66101	0.659954	Low risk	0.71	2.54	0.755782
TCGA-J2-A4AD	1.50685	1	11.4869	26.8878	7.72832	0.730159	Low risk	1.72	5.48	0.886022
TCGA-J2-A4AE	1.83836	0	0.692504	6.24122	15.0842	0.731549	Low risk	-2.17	0.88	0.792753
TCGA-J2-A4AG	1.36986	0	10.8599	10.0636	5.31773	0.617945	Low risk	-0.64	1.4	0.666229
TCGA-L4-A4E5	1.58356	0	22.3016	28.1267	25.2423	1.26154	High risk	0.71	5.58	0.879081
TCGA-L4-A4E6	1.19178	0	1.02566	3.39903	5.65766	0.561054	Low risk	-3.71	0.14	0.482846
TCGA-L9-A443	0.528767	1	11.7129	6.00588	33.8136	1.29611	High risk	0.9	4.52	0.768896
TCGA-L9-A444	0.841096	0	14.8835	10.7628	8.10794	0.686801	Low risk	2.58	9.64	0.540272
TCGA-L9-A50W	1.21096	1	16.8478	8.69402	35.0825	1.41012	High risk	-0.04	0.64	0.804936
TCGA-L9-A5IP	0.158904	1	444.444	164.516	8.45924	31.3133	High risk	0.51	4.96	0.840534
TCGA-L9-A743	1.81918	0	21.5819	17.1077	17.3195	0.953183	Low risk	-1.83	2.08	0.570483
TCGA-L9-A7SV	1.54795	0	1.94957	6.05461	7.5667	0.603317	Low risk	0.37	26.24	0.916309
TCGA-L9-A8F4	1.30411	0	15.3247	41.291	11.0437	0.890523	Low risk	-0.72	13.32	0.681859
TCGA-MN-A4N1	2.26575	0	13.8166	32.4307	21.7313	1.11243	Low risk	1.55	7.7	0.895141
TCGA-MN-A4N4	3.21918	0	44.8162	37.3257	2.91087	0.855701	Low risk	1.52	25.56	0.736348
TCGA-MN-A4N5	0.230137	0	38.0541	23.1486	8.68445	0.877318	Low risk	-0.74	7.7	0.80389
TCGA-MP-A4SV	7.17808	1	24.4366	25.6361	16.0204	0.986795	Low risk	-0.89	5.78	0.729227
TCGA-MP-A4SW	4.87123	1	18.4639	11.9983	14.1771	0.833073	Low risk	-2.02	1.04	0.714105
TCGA-MP-A4SY	4.11233	1	17.7538	50.2576	4.46638	0.800801	Low risk	2.46	2.78	0.737089
TCGA-MP-A4T4	7.16986	1	18.6434	32.8169	13.553	0.926604	Low risk	2.9	6.7	0.562657
TCGA-MP-A4T6	4.90411	1	3.46194	9.36238	2.77358	0.54699	Low risk	-1.14	1.42	0.854069
TCGA-MP-A4T7	0.457534	1	67.4904	58.0221	12.0667	1.43716	High risk	-0.57	2.42	0.820284
TCGA-MP-A4T8	0.441096	1	172.473	55.1415	10.6297	2.77029	High risk	2.18	2.06	0.84816
TCGA-MP-A4T9	3.46575	1	20.1603	30.4654	7.16151	0.778895	Low risk	-0.01	0.56	0.698027
TCGA-MP-A4TA	2.60274	1	46.2102	48.8157	21.0463	1.49733	High risk	-0.42	6.22	0.810106
TCGA-MP-A4TC	0.20274	1	54.9689	73.9834	14.0985	1.53005	High risk	3.01	4.42	0.62226
TCGA-MP-A4TD	0.841096	1	20.7264	3.94641	10.3468	0.728774	Low risk	2.14	1.28	0.68843
TCGA-MP-A4TE	2.45479	1	68.1086	13.6241	9.58362	1.04184	Low risk	0.98	2.3	0.951819
TCGA-MP-A4TF	0.920548	1	29.4863	138.38	14.2881	1.88595	High risk	0.57	7.12	0.899209
TCGA-MP-A4TH	1.22192	0	4.4038	8.1814	3.09242	0.551362	Low risk	-2.67	2.02	0.659284
TCGA-MP-A4TI	1.17534	1	16.7781	34.6158	24.8698	1.24977	High risk	3.88	4.08	0.416911
TCGA-MP-A4TK	1.59452	1	45.679	66.344	12.9688	1.33319	High risk	2.7	6.14	0.54572
TCGA-MP-A5C7	5.10137	0	3.28695	5.94076	2.09623	0.525942	Low risk	0.08	1.22	0.939599
TCGA-NJ-A4YF	5.92055	0	50.846	25.5818	13.7809	1.11151	Low risk	0.3	10.22	0.893265
TCGA-NJ-A4YG	5.21644	0	27.37	9.1246	7.71733	0.732653	Low risk	-0.04	2.86	0.713813
TCGA-NJ-A4YP	0.136986	0	35.468	33.0173	7.26637	0.879479	Low risk	2.43	8.76	0.697428
TCGA-NJ-A4YQ	2.4274	0	85.85	40.2109	10.43	1.40396	High risk	1.31	19	0.640436
TCGA-NJ-A55R	1.65205	0	1.74152	14.9579	8.13632	0.64438	Low risk	-0.04	4.6	0.879007
TCGA-NJ-A7XG	1.69041	0	12.5579	15.3426	8.116	0.694571	Low risk	0.69	0.52	0.951746
TCGA-O1-A52J	4.92603	1	9.70041	14.933	5.28408	0.630263	Low risk	-1.51	2.94	0.73539
TCGA-S2-AA1A	1.40548	0	0.0471089	8.81828	2.63142	0.530766	Low risk	-0.46	1.94	0.558946

## Sheet: Supplementary Table 6
Supplementary Table 6. Clinical information and expression of signatures in GSE31210
ID	SLC2A1	PTTG1	FAM83A	OS	Event	Riskscore	Cluster
GSM773540	62.0126	972.194	154.773	14.3671	1	1216.63	High risk
GSM773541	98.4178	2978.49	247.836	24.4274	0	3407.38	High risk
GSM773542	66.4965	2604.13	304.484	85.5123	0	3047.84	High risk
GSM773543	170.812	1156.07	94.3544	38.5644	0	1454.07	High risk
GSM773544	62.9923	3017.53	166.653	77.8849	0	3330.1	High risk
GSM773545	55.1267	1300.66	372.762	61.7753	0	1766.5	High risk
GSM773546	100.948	1007.82	151.884	19.9233	0	1289.47	High risk
GSM773547	33.4914	4302.32	34.0841	9.86301	1	4486.41	High risk
GSM773548	29.2301	542.535	271.841	63.0904	0	860.265	Low risk
GSM773549	29.9407	1692.11	37.5807	60.3288	0	1805.72	High risk
GSM773550	90.8959	1131.98	635.373	60.0986	0	1893.64	High risk
GSM773551	29.9157	995.838	71.0505	60.526	1	1124.33	High risk
GSM773552	61.0495	2771.39	1537.38	21.0082	1	4455.4	High risk
GSM773553	153.25	916.518	200.329	43.1014	1	1297.09	High risk
GSM773554	89.6606	500.537	174.68	36.0986	0	780.097	Low risk
GSM773555	23.0392	3499.77	1058.48	39.0904	0	4683.05	High risk
GSM773556	23.7636	598.55	104.302	127.003	0	743.614	Low risk
GSM773557	17.9626	1166.34	491.277	48.4932	0	1710.5	High risk
GSM773558	64.0049	6664.62	2247.35	61.0192	0	9171.46	High risk
GSM773559	67.2617	5304.8	705.522	100.833	0	6225.91	High risk
GSM773560	82.1596	5538.85	463.841	37.5452	0	6237.94	High risk
GSM773561	56.4348	635.738	48.0927	60	0	758.077	Low risk
GSM773562	180.495	2295.34	2008.13	52.9315	0	4560.61	High risk
GSM773563	74.4114	1988.46	1380.83	66.2137	0	3507.18	High risk
GSM773564	22.4824	786.891	369.823	60.0329	0	1203.07	High risk
GSM773565	278.42	2138.95	270.083	72.0329	0	2748.64	High risk
GSM773566	149.863	1037.52	154.08	109.874	0	1371.38	High risk
GSM773567	74.7942	893.153	31.5476	43.6603	0	1024.25	Low risk
GSM773568	86.872	1115.74	557.704	96.1644	0	1794.73	High risk
GSM773569	13.2301	606.292	67.1063	94.6849	0	703.521	Low risk
GSM773570	84.4998	770.425	77.262	56.6795	0	953.995	Low risk
GSM773571	121.151	1076.65	80.6688	90.9041	0	1308.78	High risk
GSM773572	70.1167	2681.45	433.941	50.2685	0	3261.23	High risk
GSM773573	357.335	2241.48	2443.12	7.26575	1	5121.12	High risk
GSM773574	31.1033	1425.92	544.853	17.9507	1	2044.24	High risk
GSM773575	70.3227	1547.05	314.509	11.3753	1	1976.18	High risk
GSM773576	68.7999	1193.9	167.508	28.0438	1	1463.96	High risk
GSM773577	49.0123	1337.95	100.871	87.4849	1	1524.91	High risk
GSM773578	62.4729	2538.72	579.618	26.8603	0	3253.62	High risk
GSM773579	58.5848	1679.86	223.772	13.9726	1	2009.4	High risk
GSM773580	33.5202	1255.71	62.5453	42.1151	0	1386.28	High risk
GSM773581	80.8728	3484.36	613.664	34.3233	0	4277.55	High risk
GSM773582	66.9978	4501.21	475.358	18.5753	0	5168.64	High risk
GSM773583	98.2351	1780.53	60.8634	34.8164	1	1988.66	High risk
GSM773584	80.8797	1159.81	550.959	53.4247	1	1827.16	High risk
GSM773585	85.465	1561.19	403.598	55.726	1	2095.62	High risk
GSM773586	144.108	2842.03	268.857	97.8411	0	3334.35	High risk
GSM773587	99.428	1554.62	149.579	37.5781	1	1847.18	High risk
GSM773588	9.9572	1341.44	6.94114	55.2986	0	1394.64	High risk
GSM773589	66.6498	1759.39	93.7539	40.8329	1	1968.3	High risk
GSM773590	39.8951	1519.5	527.028	74.0384	0	2131.24	High risk
GSM773591	82.9081	1494.51	492.877	31.0027	1	2114.45	High risk
GSM773592	66.8753	1667.43	940.482	44.2521	1	2726.57	High risk
GSM773593	92.2458	2821.96	323.632	48.7233	1	3316.72	High risk
GSM773594	24.3526	356.914	6.47469	78.4438	0	397.559	Low risk
GSM773595	30.7166	987.087	201.653	51.2877	0	1247.64	High risk
GSM773596	5.4711	466.641	179.459	32.9096	1	665.415	Low risk
GSM773597	26.1147	963.381	332.336	8.51507	1	1350.24	High risk
GSM773598	112.68	1929.49	25.8421	75.2548	0	2120.91	High risk
GSM773599	27.2786	2719.33	600.157	62.9918	0	3424.38	High risk
GSM773600	48.8577	1574.39	303.472	67.3315	0	1971.55	High risk
GSM773601	188.666	2875.08	4695.05	48.4932	0	7869.41	High risk
GSM773602	26.0909	299.325	25.0849	50.5973	0	358.901	Low risk
GSM773603	10.1029	2381.69	391.669	20.9096	0	2850.44	High risk
GSM773604	52.555	1914.39	1788.16	41.9178	0	3819.22	High risk
GSM773605	23.9513	1479.87	39.6393	65.9178	0	1583.8	High risk
GSM773606	21.9469	229.037	4.29358	64.6027	0	261.616	Low risk
GSM773607	2.71437	469.529	3.61029	79.726	0	488.563	Low risk
GSM773608	33.113	392.458	37.9339	51.4849	0	474.546	Low risk
GSM773609	6.02891	429.95	70.6319	32.5479	0	518.728	Low risk
GSM773610	27.7366	790.117	503.161	23.9671	0	1345.92	High risk
GSM773611	35.7365	1225.63	90.5683	77.3918	0	1385.83	High risk
GSM773612	8.84119	1089.39	117.679	26.8932	0	1246.16	High risk
GSM773613	65.9798	1931.17	825.234	66.0493	0	2880.48	High risk
GSM773614	60.9594	1149.47	74.2064	83.8027	0	1316.51	High risk
GSM773615	36.9762	494.246	187.238	112.142	0	733.286	Low risk
GSM773616	48.1741	7443.51	3903.31	59.3753	0	11622.7	High risk
GSM773617	37.5245	857.726	425.185	63.6822	0	1346.69	High risk
GSM773618	40.8352	738.497	31.7359	49.9726	0	831.45	Low risk
GSM773619	35.0626	956.119	17.7829	45.2055	0	1035.09	Low risk
GSM773620	43.4717	462.875	108.534	57.7315	0	628.363	Low risk
GSM773621	80.2941	2438.53	2057.34	52.5041	0	4656.42	High risk
GSM773622	14.7712	296.753	9.74433	56.3507	0	329.428	Low risk
GSM773623	41.7662	292.614	52.8392	53.8192	0	395.719	Low risk
GSM773624	51.2542	323.042	147.805	54.3452	0	532.123	Low risk
GSM773625	17.6556	592.871	6.46073	39.3205	0	633.131	Low risk
GSM773626	21.6483	1086.88	130.444	55.9562	0	1269.31	High risk
GSM773627	23.6866	1051.15	74.1727	67.3973	0	1178.01	High risk
GSM773628	130.308	1525.56	634.54	41.2932	0	2336.65	High risk
GSM773629	40.0451	548.301	43.3497	26.8932	0	647.02	Low risk
GSM773630	38.6932	3902.04	71.8994	37.9397	0	4118.63	High risk
GSM773631	36.5849	487.864	164.044	100.537	0	702.986	Low risk
GSM773632	3.7016	1024.23	102.348	63.8137	0	1158.64	High risk
GSM773633	58.0259	2481.74	160.59	52.4712	0	2768.75	High risk
GSM773634	25.4558	675.461	124.902	80.5479	0	845.042	Low risk
GSM773635	12.853	761.937	78.2967	61.8411	0	874.253	Low risk
GSM773636	50.9261	1016.05	246.395	53.8192	0	1342.76	High risk
GSM773637	36.1996	775.805	141.099	66.8712	0	975.209	Low risk
GSM773638	43.3272	336.203	58.9667	70.1589	0	448.223	Low risk
GSM773639	61.4921	3043.76	314.503	25.611	1	3504.38	High risk
GSM773640	61.5182	2339.55	231.564	17.7534	1	2697.69	High risk
GSM773641	47.582	1058.93	2.27196	43.2986	0	1137.65	High risk
GSM773642	34.5662	1415.68	63.4778	65.0959	0	1552.56	High risk
GSM773643	41.9215	1682.88	908.532	23.0795	1	2685.16	High risk
GSM773644	85.1014	897.151	453.642	18.5425	1	1463.69	High risk
GSM773645	72.7201	710.653	222.684	25.9068	1	1027.17	Low risk
GSM773646	33.1531	2725.77	101.518	48.0986	0	2934.87	High risk
GSM773647	40.2112	1079.25	130.889	44.2192	1	1280.6	High risk
GSM773648	59.8673	861.692	85.3335	27.3534	0	1031.07	Low risk
GSM773649	126.679	2235.67	522.836	88.3397	0	2949.81	High risk
GSM773650	28.9703	1019.72	88.1818	36.8877	1	1165.16	High risk
GSM773651	161.759	1846.16	264.183	87.7151	0	2324.66	High risk
GSM773652	30.479	1715.93	202.294	63.6493	0	1996.55	High risk
GSM773653	6.27928	783.08	20.4307	28.6356	0	831.094	Low risk
GSM773654	49.5377	2902.4	179.324	87.8137	0	3211.09	High risk
GSM773655	201.597	457.209	274.098	48.7233	0	948.287	Low risk
GSM773656	38.5809	1065.09	41.6568	37.0849	0	1174.58	High risk
GSM773657	6.25123	834.399	3.7122	34.2575	1	866.938	Low risk
GSM773658	73.786	3789.52	395.338	40.4055	1	4364.01	High risk
GSM773659	149.695	5201.62	353.686	74.4	1	5848.63	High risk
GSM773660	34.5206	1137.94	56.9556	58.1918	0	1260.71	High risk
GSM773661	42.0324	2796.58	101.735	47.1123	1	3016.75	High risk
GSM773662	27.5959	1005.12	53.6178	59.9342	0	1113.98	High risk
GSM773663	28.6378	733.299	1.83113	65.3589	0	783.735	Low risk
GSM773664	41.4741	443.984	56.5341	47.1452	0	554.599	Low risk
GSM773665	31.775	2412.12	105.248	20.7123	1	2615.12	High risk
GSM773666	55.2151	721.376	244.231	50.5315	0	1042.27	Low risk
GSM773667	5.05264	1016.53	28.0955	46.9808	1	1077.33	High risk
GSM773668	52.8051	512.729	144.182	34.126	1	724.84	Low risk
GSM773669	19.6104	1117.46	147.012	81.7315	0	1315.35	High risk
GSM773670	23.766	479.724	89.3327	24.3288	0	606.514	Low risk
GSM773671	16.0325	764.449	5.86218	34.2575	0	807.104	Low risk
GSM773672	51.2828	2068.53	41.5131	41.6548	0	2217.73	High risk
GSM773673	51.5556	3739.38	307.095	33.4356	0	4201.31	High risk
GSM773674	233.645	3667.36	283.646	34.2247	0	4286.9	High risk
GSM773675	60.2801	1520.23	283.276	61.1178	0	1907.09	High risk
GSM773676	82.0247	1319.61	280.599	56.4493	0	1720.23	High risk
GSM773677	54.4122	1769.29	93.6106	49.1178	0	1966.01	High risk
GSM773678	32.5378	875.586	43.821	24.789	0	976.059	Low risk
GSM773679	41.0653	1196.06	105.033	77.7205	0	1375.39	High risk
GSM773680	6.98273	771.99	75.2209	56.9753	0	875.576	Low risk
GSM773681	31.7312	314.367	38.9668	63.8137	0	393.998	Low risk
GSM773682	39.1943	747.387	21.997	25.4466	0	829.124	Low risk
GSM773683	84.9744	1943.83	439.311	95.7699	0	2524.05	High risk
GSM773684	8.70453	662.544	114.333	59.2767	0	804.287	Low risk
GSM773685	26.0154	536.81	32.2655	62.8603	0	609.947	Low risk
GSM773686	8.91666	414.864	87.3971	48.6904	0	523.018	Low risk
GSM773687	5.81433	369.339	54.7029	40.4712	0	440.228	Low risk
GSM773688	33.1551	667.816	39.724	64.5699	0	759.178	Low risk
GSM773689	12.6779	633.032	4.55439	110.203	0	667.45	Low risk
GSM773690	40.7742	1174.67	88.0701	70.9479	0	1336.05	High risk
GSM773691	30.5155	423.104	52.6763	113.951	0	518.249	Low risk
GSM773692	15.1818	445.195	85.7656	107.277	0	558.827	Low risk
GSM773693	22.0718	641.332	28.5172	59.9342	0	709.549	Low risk
GSM773694	37.94	1557.68	101.651	61.0192	0	1740.21	High risk
GSM773695	5.46245	450.317	28.4008	80.5151	0	496.556	Low risk
GSM773696	29.0521	313.972	78.695	61.1178	0	430.896	Low risk
GSM773697	254.157	951.817	1087.68	65.6877	0	2328.23	High risk
GSM773698	4.47504	2409.8	134.58	60.8877	0	2614.82	High risk
GSM773699	30.772	505.549	52.8888	62.2685	0	603.391	Low risk
GSM773700	8.32659	972.309	132.253	61.1836	0	1140.07	High risk
GSM773701	35.0125	588.067	18.5129	54.8712	0	657.791	Low risk
GSM773702	32.6353	839.526	154.335	104.844	0	1050.39	Low risk
GSM773703	47.569	3084.04	86.2646	59.9014	0	3301.95	High risk
GSM773704	40.7926	763.297	14.0729	59.474	0	839.093	Low risk
GSM773705	8.09043	701.168	13.9535	83.9014	0	742.273	Low risk
GSM773706	10.8263	264.258	21.2907	97.5781	0	303.714	Low risk
GSM773707	3.6031	653.248	44.9014	100.8	0	719.705	Low risk
GSM773708	23.9772	888.272	8.51865	46.4219	0	944.934	Low risk
GSM773709	6.19984	858.406	77.5863	43.2986	0	965.917	Low risk
GSM773710	10.9708	580.869	32.3946	38.7945	0	640.192	Low risk
GSM773711	5.55694	548.135	5.88662	55.4959	0	574.441	Low risk
GSM773712	28.4614	570.753	70.8913	46.5863	0	686.155	Low risk
GSM773713	57.1098	794.28	186.532	46.8822	0	1060.96	Low risk
GSM773714	28.5321	836.193	191.973	55.0356	0	1080.73	High risk
GSM773715	8.7143	678.898	245.753	60.7562	0	953.405	Low risk
GSM773716	78.3144	2200.91	98.848	61.0192	0	2438.59	High risk
GSM773717	78.3381	838.749	100.624	58.5205	0	1041.49	Low risk
GSM773718	26.4149	1186.09	131.219	68.5151	0	1376.77	High risk
GSM773719	10.515	907.755	168.674	61.7753	0	1112.65	High risk
GSM773720	64.4377	668.947	138.951	36.6247	0	891.708	Low risk
GSM773721	27.5911	342.24	22.7573	92.2521	0	402.139	Low risk
GSM773722	39.5218	585.087	125.465	54.674	0	766.946	Low risk
GSM773723	64.429	1655.03	165.808	56.7452	0	1931.43	High risk
GSM773724	55.0338	1475.12	39.6999	53.5562	0	1610.25	High risk
GSM773725	40.4403	880.05	85.5955	71.6384	0	1030.65	Low risk
GSM773726	23.6737	553.287	112.929	63.0247	0	705.725	Low risk
GSM773727	45.7397	868.936	251.866	47.5397	0	1191.97	High risk
GSM773728	48.6533	602.612	49.494	38.2027	0	717.641	Low risk
GSM773729	14.1813	1960.05	142.688	40.4712	0	2170.86	High risk
GSM773730	49.3436	661.844	243.835	30.937	0	974.828	Low risk
GSM773731	33.1223	872.391	105.749	53.3589	0	1035.71	Low risk
GSM773732	22.7194	508.317	20.332	60.9863	0	565.356	Low risk
GSM773733	53.4823	685.582	81.152	46.1589	0	839.58	Low risk
GSM773734	7.49159	416.835	71.0318	73.0192	0	507.132	Low risk
GSM773735	49.5917	572.602	71.0512	27.9123	0	709.469	Low risk
GSM773736	19.7118	550.492	20.5025	27.3205	0	605.815	Low risk
GSM773737	39.673	1140.23	176.493	105.83	0	1388.6	High risk
GSM773738	5.70155	630.435	5.22349	84.9863	0	658.44	Low risk
GSM773739	7.55196	661.479	43.817	80.2849	0	731.038	Low risk
GSM773740	34.5546	747.442	89.1938	62.7945	0	892.167	Low risk
GSM773741	20.9635	453.512	89.4753	60.2959	0	576.919	Low risk
GSM773742	54.3939	1271.84	467.604	95.9342	0	1831.66	High risk
GSM773743	19.2791	523.369	40.331	75.1233	0	597.488	Low risk
GSM773744	44.2719	430.497	49.4217	70.6521	0	536.402	Low risk
GSM773745	42.7514	790.356	347.993	84.1973	0	1205.04	High risk
GSM773746	6.83038	1403.61	31.4673	64.011	0	1480.03	High risk
GSM773747	21.3417	1069.78	45.3482	60.526	0	1165.77	High risk
GSM773748	23.8451	552.154	24.6024	64.8	0	615.807	Low risk
GSM773749	69.9154	927.404	282.953	79.2	0	1307.63	High risk
GSM773750	18.5141	425.444	92.0171	53.3918	0	548.189	Low risk
GSM773751	17.4871	5171.23	7.03488	79.8904	0	5335.43	High risk
GSM773752	57.8354	776.03	52.7598	61.0192	0	908.262	Low risk
GSM773753	30.3478	3043.72	45.9337	49.8411	0	3202.62	High risk
GSM773754	32.1929	644.544	28.1162	59.8027	0	722.624	Low risk
GSM773755	5.86373	495.211	11.3395	79.3315	0	525.888	Low risk
GSM773756	65.6482	1374.47	152.7	60.789	0	1631.33	High risk
GSM773757	33.0041	594.406	164.104	71.7041	0	808.861	Low risk
GSM773758	6.34432	396.12	45.4821	71.2767	0	458.981	Low risk
GSM773759	33.1451	381.291	69.0249	70.8164	0	494.412	Low risk
GSM773760	7.66639	615.813	9.83494	68.1534	0	650.042	Low risk
GSM773761	3.96217	566.468	56.4984	65.5562	0	642.62	Low risk
GSM773762	31.0075	524.928	202.137	70.2575	0	773.793	Low risk
GSM773763	13.4573	399.966	57.6425	65.6877	0	482.328	Low risk
GSM773764	36.426	1349.5	193.949	62.7288	0	1617.82	High risk
GSM773765	32.4694	436.185	22.7563	54.5753	0	503.525	Low risk

## Sheet: Supplementary Table 7
Supplementary Table 7. Expression of signatures by RT-qPCR in Tianjin cohort
ID	Event	OS	PTTG1	SLC2A1	FAM83A	Riskscore	Cluster
Chip-01-26	1	47.8667	4.41993	6.17604	4.24267	0.182561	High risk
Chip-01-29	0	74.1667	2.0778	1.13396	0.751526	0.0670469	Low risk
Chip-05-21	1	24.4333	17.1344	11.4393	10.603	0.594969	High risk
Chip-06-04	0	78.1333	2.72712	1.21177	4.96268	0.113326	Low risk
Chip-06-07	0	71.9	2.79079	1.95533	6.79391	0.131781	Low risk
Chip-06-11	1	24	16.7036	213.292	10.4676	1.76356	High risk
Chip-06-30	0	73.2	3.72218	0.771942	15.466	0.208419	High risk
Chip-07-20	1	23.5667	6.59391	11.0857	6.269	0.282898	High risk
Chip-07-24	0	73.9667	2.07473	1.2288	2.23204	0.0775527	Low risk
Chip-07-29	0	73.4333	1.62961	0.722991	0.360847	0.0500624	Low risk
Chip-08-21	0	73.8333	1.88586	1.28313	1.24201	0.066133	Low risk
Chip-09-03	0	63.0667	0.584045	0.707714	2.55174	0.0369818	Low risk
Chip-09-08	1	30.1	1.86632	1.15596	5.77766	0.0956039	Low risk
Chip-09-13	0	73.1667	1.53026	1.17299	1.89401	0.0604393	Low risk
Chip-09-19	1	45.3	3.40236	3.69547	2.01786	0.12588	Low risk
Chip-09-20	1	39.3	5.28077	1.27359	9.11782	0.209833	High risk
Chip-09-22	1	68.4667	3.44331	1.14001	1.00592	0.105162	Low risk
Chip-09-27	1	40.0333	2.02905	2.2115	0.675062	0.0715354	Low risk
Chip-09-28	1	37.9	43.7327	9.76634	15.1415	1.32409	High risk
Chip-09-29	0	71.4	6.33495	5.32634	3.23304	0.221734	High risk
Chip-09-30	1	70.5	2.00989	2.04939	28.1482	0.256243	High risk
Chip-09-32	1	27.7333	2.43618	2.76577	14.1502	0.17693	High risk
Chip-09-34	0	69.2333	2.85812	4.15117	3.17167	0.121875	Low risk
Chip-10-01	0	69.2333	1.48659	5.07815	2.71203	0.0876678	Low risk
Chip-10-02	0	69.0667	6.64546	7.41257	12.784	0.306928	High risk
Chip-10-03	1	23.5	11.9502	5.94399	22.8063	0.507484	High risk
Chip-10-08	1	32.5	10.1362	16.7061	39.0944	0.632529	High risk
Chip-10-11	1	18.1	3.85026	3.25918	5.44018	0.158443	High risk
Chip-10-14	1	17.3	6.39683	7.84803	1.96129	0.229518	High risk
Chip-10-16	0	68.4333	10.7859	18.7415	20.962	0.538863	High risk
Chip-10-20	1	14.1667	1.94406	2.27403	9.40412	0.128789	Low risk
Chip-10-25	1	49.1667	0.824569	3.46287	5.02363	0.0762555	Low risk
Chip-10-28	0	74.8333	4.53625	1.06259	1.55903	0.137556	Low risk
Chip-10-32	0	71.2667	7.23985	1.80723	4.10082	0.231118	High risk
Chip-10-33	1	52.9	4.63276	7.90275	7.67203	0.221569	High risk
Chip-11-01	1	25.5667	7.89199	2.53735	14.1791	0.321046	High risk
Chip-11-07	0	67.2333	8.58688	32.9839	8.3942	0.478481	High risk
Chip-11-14	1	53.2333	33.7648	13.5265	9.71768	1.04395	High risk
Chip-11-17	0	70.5	2.72597	1.51686	5.74614	0.12039	Low risk
Chip-12-04	0	69.5667	3.93399	2.40971	18.6242	0.245042	High risk
Chip-12-12	1	44.5	3.8427	7.92833	4.00723	0.17585	High risk

## Sheet: Supplementary Table 8
Supplementary Table 8. Clinical information and expression of signatures by IHC in Tianjin cohort
ID	Sex	Age	PTTG1	SLC2A1	FAM83A	Riskscore	Cluster	Event	OS	Event PFS	PFS	Smoke	Stage	T	N	M
Chip-01-21	male	79	260	130	120	2.58356	High risk	0	53.9667	1	50.8667	0	IIB	3	0	0
Chip-01-26	female	49	200	150	50	1.25042	High risk	1	47.8667	1	12.0333	0	IA	1c	0	0
Chip-01-29	male	57	80	85	85	0.490903	Low risk	0	74.1667	0	74.1667	0	IA	4	0	0
Chip-01-30	male	72	260	270	190	14.7365	High risk	1	12.5333	1	7.9	1	IA	1c	0	0
Chip-02-20	female	61	30	30	40	0.163044	Low risk	0	78.2	0	78.2	0	IA	1a	0	0
Chip-02-21	male	60	60	110	150	0.912767	Low risk	0	53.5667	1	53.5667	1	IB	2	0	0
Chip-02-24	male	71	30	30	50	0.176641	Low risk	0	78.1667	0	78.1667	1	IA	1b	0	0
Chip-03-18	male	50	20	0	40	0.119756	Low risk	0	84.9667	0	84.9667	0	IB	2	0	0
Chip-03-21	female	59	80	250	0	0.998903	Low risk	0	90.4	0	90.4	1	IB	2a	0	0
Chip-03-22	male	61	90	300	80	3.05536	High risk	1	0.2	1	0.2	1	IIIA	4	0	0
Chip-03-24	female	58	120	0	120	0.396355	Low risk	0	89.2333	0	89.2333	0	IA	1b	0	0
Chip-03-25	female	56	100	100	70	0.552132	Low risk	0	76.8	1	49.1333	1	IA	1	0	0
Chip-03-28	female	44	150	210	70	1.84331	High risk	0	36.1	1	10.7333	0	IA	1c	0	0
Chip-03-29	female	72	140	120	70	0.816352	Low risk	0	73.2667	0	73.2667	0	IA	1	0	0
Chip-03-30	male	69	60	60	80	0.341788	Low risk	0	73.2333	0	73.2333	0	IA	1	0	0
Chip-04-01	female	57	30	50	10	0.151769	Low risk	0	78.9667	0	78.9667	0	IB	2a	0	0
Chip-04-03	male	56	160	100	10	0.476669	Low risk	0	45.1	0	45.1	0	IA	1	0	0
Chip-04-06	female	68	280	210	40	2.98659	High risk	1	10.8	1	4.9	1	IIIA	1	2	0
Chip-04-08	male	60	120	180	140	2.12227	High risk	1	33.0667	1	11.8	1	IIIA	2b	2	0
Chip-04-10	male	63	240	110	40	1.02894	High risk	1	3.53333	1	1.76667	1	IIIA	3	1	0
Chip-04-13	female	58	210	240	20	2.22032	High risk	1	32.9	1	12	0	IIIA	1c	2	0
Chip-04-16	male	44	220	250	130	6.16366	High risk	0	73.3667	1	9.53333	1	IB	2a	0	0
Chip-04-17	female	47	140	230	80	2.23601	High risk	1	31.9	1	13.8	0	IIIA	3	1	0
Chip-04-20	male	47	160	80	150	1.23593	High risk	1	60.1	1	48.2667	0	IA	1c	0	0
Chip-04-21	male	69	30	0	50	0.137162	Low risk	0	77.2667	0	77.2667	0	IA	1b	0	0
Chip-04-22	male	51	0	10	30	0.107605	Low risk	0	88.1333	0	88.1333	1	IA	1b	0	0
Chip-04-25	female	31	40	30	70	0.219187	Low risk	0	77.1	0	77.1	0	IIB	3	0	0
Chip-04-27	female	70	230	100	130	1.83951	High risk	1	45.5	1	13.9667	1	IA	1c	0	0
Chip-05-04	female	68	180	200	60	1.84773	High risk	0	36.8	1	4.26667	0	IA	1	0	0
Chip-05-09	male	47	50	160	10	0.428836	Low risk	0	76.5	1	66.0667	1	IA	1c	0	0
Chip-05-18	male	63	210	220	80	3.03318	High risk	0	76.5333	1	15.0667	1	IA	1c	0	0
Chip-05-19	male	47	150	220	180	4.8403	High risk	0	76.0333	1	16.5333	0	IIIA	2a	2	0
Chip-05-20	male	50	40	30	30	0.159099	Low risk	0	76.4667	0	76.4667	0	I	1	0	0
Chip-05-21	female	60	140	210	90	2.04655	High risk	1	24.4333	1	19.0667	0	IIIA	2	2	0
Chip-05-22	female	48	40	40	50	0.20317	Low risk	0	76.2667	0	76.2667	0	IA	1	0	0
Chip-05-28	female	68	40	255	110	2.01322	High risk	0	75.1333	0	75.1333	0	IIIB	3	2	0
Chip-06-02	female	40	90	70	90	0.476003	Low risk	0	77.9333	0	77.9333	0	IA	1b	0	0
Chip-06-03	female	42	70	80	110	0.543882	Low risk	0	56.7	0	56.7	0	IA	1	0	0
Chip-06-04	male	55	100	100	140	0.967276	Low risk	0	78.1333	1	24.5	0	IB	2	0	0
Chip-06-05	female	50	0	210	0	0.456935	Low risk	0	48.3667	1	12.8667	0	IIB	2b	1	0
Chip-06-07	female	77	250	90	100	1.48601	High risk	0	71.9	1	51.9	0	IB	2	0	0
Chip-06-08	female	67	60	0	70	0.19022	Low risk	0	76.2	0	76.2	0	IA	1b	0	0
Chip-06-11	male	59	120	280	170	6.27123	High risk	1	24	1	22.3667	1	IIIA	2	2	0
Chip-06-14	male	61	40	40	50	0.20317	Low risk	0	75.8333	0	75.8333	0	IIIA	1	2	0
Chip-06-19	female	58	0	0	20	0.0912908	Low risk	0	75.8	0	75.8	0	IA	1a	0	0
Chip-06-21	female	68	100	110	100	0.763875	Low risk	0	75.5333	0	75.5333	0	IA	1b	0	0
Chip-06-23	female	72	60	120	150	0.993068	Low risk	0	75.5	1	17.2667	1	IA	1	0	0
Chip-06-25	female	62	120	20	50	0.267802	Low risk	0	75.4667	0	75.4667	0	I	1	0	0
Chip-06-28	male	50	50	50	100	0.348788	Low risk	0	74.3333	0	74.3333	0	IIB	2a	1	0
Chip-06-30	male	63	60	210	140	1.95778	High risk	0	73.2	0	73.2	1	IIB	3	0	0
Chip-07-10	male	70	90	260	70	2.01279	High risk	1	40.1667	1	32	1	IA	1c	0	0
Chip-07-12	male	62	100	180	140	1.8989	High risk	1	11.6333	1	3.56667	1	IIIA	2a	2	0
Chip-07-15	female	58	100	110	140	1.05237	High risk	1	47.6333	1	12.6667	1	IA	1b	0	0
Chip-07-19	male	63	50	180	60	0.75764	Low risk	0	74.4333	0	74.4333	1	IA	1	0	0
Chip-07-20	male	66	100	110	160	1.23522	High risk	1	23.5667	1	15.0667	1	IA	1b	0	0
Chip-07-22	male	62	100	130	80	0.770348	Low risk	1	74.4	1	68.3	0	IIIA	2	2	0
Chip-07-24	female	63	100	140	120	1.15466	High risk	0	73.9667	0	55.7667	0	IB	2	0	0
Chip-07-25	male	55	100	160	220	3.0448	High risk	1	39.2	1	16.0667	1	IIB	2b	1	0
Chip-07-26	female	44	60	50	80	0.31415	Low risk	0	73.6333	0	73.6333	0	IA	1a	0	0
Chip-07-29	female	75	90	110	80	0.615601	Low risk	0	73.4333	0	73.4333	0	IIIA	2b	2	0
Chip-07-30	male	48	120	80	90	0.611894	Low risk	0	78.4667	0	78.4667	1	IA	1c	0	0
Chip-08-01	male	60	90	100	100	0.664131	Low risk	0	77.0667	0	77.0667	0	IA	1b	0	0
Chip-08-02	male	42	300	60	100	1.52373	High risk	0	76.7	1	63.7333	0	IA	1b	0	0
Chip-08-03	male	72	230	120	170	2.99976	High risk	1	26	1	10.7667	1	IIIB	4	2	0
Chip-08-06	female	62	190	130	130	1.89654	High risk	0	70.7333	1	70.7333	0	IB	2	0	0
Chip-08-07	male	57	100	250	100	2.48708	High risk	1	54.9	1	48.7667	1	IIIA	1c	2	0
Chip-08-08	female	61	90	100	70	0.522268	Low risk	0	76.9667	0	76.9667	0	IIIA	1b	2	0
Chip-08-09	male	76	90	270	80	2.37249	High risk	1	12.9333	1	4.83333	0	IIB	3	0	0
Chip-08-11	female	61	100	90	90	0.595658	Low risk	0	68.3	0	68.3	0	IA	1	0	0
Chip-08-12	female	66	100	120	70	0.653553	Low risk	1	26.1667	1	14	0	IIIA	2a	2	0
Chip-08-13	female	66	300	100	60	1.54966	High risk	0	74.1667	0	74.1667	0	IA	1a	0	0
Chip-08-14	female	64	10	100	60	0.308968	Low risk	0	73.9667	0	73.9667	0	IA	1b	0	0
Chip-08-16	female	44	60	50	60	0.267648	Low risk	0	73.9	0	73.9	0	IA	1b	0	0
Chip-08-21	female	64	90	110	70	0.568215	Low risk	0	73.8333	0	73.8333	0	IIIB	4	2	0
Chip-08-26	female	43	300	100	80	1.81891	High risk	0	72.7	0	72.7	0	IA	1a	0	0
Chip-08-27	female	54	70	70	90	0.425904	Low risk	0	72.5	0	72.5	0	IA	1b	0	0
Chip-08-28	female	71	180	90	180	1.91105	High risk	1	71.8333	1	65.7333	0	IIIB	4	2	0
Chip-08-32	female	65	60	60	80	0.341788	Low risk	0	73.4	0	73.4	0	IA	1c	0	0
Chip-08-33	male	45	90	170	190	2.46416	High risk	0	74.4333	0	74.4333	1	IA	1b	0	0
Chip-08-34	male	67	100	90	110	0.699151	Low risk	0	45.5667	1	31.4333	0	IIIA	2	2	0
Chip-09-01	female	46	80	140	100	0.8802	Low risk	0	71.0333	1	58.6	0	IA	1b	0	0
Chip-09-02	male	59	100	120	140	1.14495	High risk	1	11.4333	1	3.2	1	IIB	3	0	0
Chip-09-03	male	58	100	120	140	1.14495	High risk	0	63.0667	1	61.1	1	IB	2a	0	0
Chip-09-04	male	58	80	200	50	0.978052	Low risk	0	71.0333	0	71.0333	1	IB	2a	0	0
Chip-09-06	female	76	80	150	70	0.753078	Low risk	0	70.9667	0	70.9667	1	IA	1b	0	0
Chip-09-07	female	66	100	70	120	0.639911	Low risk	0	70.5333	0	70.5333	1	IA	1c	0	0
Chip-09-08	female	49	120	180	140	2.12227	High risk	1	30.1	1	24.6333	0	IIIA	1c	2	0
Chip-09-09	female	37	70	70	80	0.39312	Low risk	0	70.5333	0	70.5333	0	IA	1b	0	0
Chip-09-10	male	64	90	80	160	0.90727	Low risk	0	70.5333	0	70.5333	1	IIB	1b	1	0
Chip-09-11	female	64	100	170	110	1.37254	High risk	1	27.4	1	16.1	0	IIIA	1b	2	0
Chip-09-12	male	54	200	130	100	1.57671	High risk	1	27.3667	1	16.6	0	IIIB	3	2	0
Chip-09-13	female	58	110	100	120	0.871216	Low risk	0	73.1667	0	73.1667	0	IB	2a	0	0
Chip-09-14	male	70	100	170	250	4.21249	High risk	1	32.9333	1	19.6667	1	IA	1c	0	0
Chip-09-16	female	66	290	290	15	5.07354	High risk	1	69.7667	1	3.13333	0	IB	2a	0	0
Chip-09-17	male	50	80	80	80	0.452161	Low risk	0	69.6667	0	69.6667	0	IA	1b	0	0
Chip-09-18	female	52	90	290	80	2.8083	High risk	1	14.9333	1	7.4	0	IIIA	2a	2	0
Chip-09-19	male	66	120	100	220	2.05184	High risk	1	45.3	1	23.6333	0	IIIA	1b	2	0
Chip-09-20	female	57	300	110	140	3.20001	High risk	1	39.3	1	7.16667	0	IIIA	2b	2	0
Chip-09-21	male	63	10	180	10	0.40638	Low risk	0	70.9	0	70.9	1	IA	1c	0	0
Chip-09-22	female	62	130	240	80	2.30115	High risk	1	68.4667	1	6.96667	1	IIA	2b	0	0
Chip-09-23	female	67	100	70	80	0.464486	Low risk	0	69.5333	0	69.5333	0	IA	1c	0	0
Chip-09-24	male	50	100	170	170	2.21944	High risk	1	40.8667	1	22.1333	1	IIIA	2a	2	0
Chip-09-25	male	56	80	130	100	0.809025	Low risk	0	69.5	0	69.5	1	IIA	2b	0	0
Chip-09-26	male	58	150	190	80	1.68712	High risk	0	69.4667	0	69.4667	1	IIB	3	0	0
Chip-09-27	female	65	100	220	200	4.30229	High risk	1	40.0333	1	19.4667	1	IA	1c	0	0
Chip-09-28	male	67	60	160	70	0.733096	Low risk	1	37.9	1	21.5	1	IIIA	2a	2	0
Chip-09-29	male	37	120	250	130	3.53466	High risk	0	71.4	1	8.96667	0	IA	1c	0	0
Chip-09-30	female	75	130	110	150	1.34711	High risk	1	70.5	1	59.3333	0	IA	1c	0	0
Chip-09-31	male	58	140	90	90	0.744035	Low risk	0	69.3	1	45.8	0	IA	1c	0	0
Chip-09-32	male	73	110	190	120	1.86079	High risk	1	27.7333	1	16.8	0	IIB	3	0	0
Chip-09-33	female	55	80	100	80	0.535219	Low risk	0	69.3	0	69.3	0	II	1	1	0
Chip-09-34	male	55	100	90	90	0.595658	Low risk	0	69.2333	1	6.93333	0	IIIB	3	1	0
Chip-10-01	male	61	40	170	80	0.773159	Low risk	0	69.2333	0	69.2333	1	IB	2a	0	0
Chip-10-02	female	60	150	90	80	0.726032	Low risk	0	69.0667	0	69.0667	1	IIIA	2b	2	0
Chip-10-03	female	55	200	100	150	1.82738	High risk	1	23.5	1	15.9333	0	IIIA	2a	2	0
Chip-10-04	female	55	0	100	170	0.705374	Low risk	0	69.0333	0	69.0333	0	IA	1b	0	0
Chip-10-05	male	49	90	0	130	0.363432	Low risk	0	69.0333	0	69.0333	0	IB	2a	0	0
Chip-10-07	male	49	110	0	90	0.294832	Low risk	0	69.7	0	69.7	1	IIA	2b	0	0
Chip-10-08	female	61	60	130	180	1.37391	High risk	1	32.5	1	17.8333	0	IIIA	2a	2	0
Chip-10-09	female	63	100	10	90	0.30342	Low risk	0	68.8667	0	68.8667	1	IA	1c	0	0
Chip-10-10	female	53	90	80	80	0.478016	Low risk	0	69.1333	0	69.1333	1	IA	1b	0	0
Chip-10-11	female	61	40	120	130	0.757019	Low risk	1	18.1	1	9.53333	0	IIIA	2b	2	0
Chip-10-12	female	57	100	120	180	1.57738	High risk	0	68.6	1	48.9667	1	IIB	1b	1	0
Chip-10-13	female	53	130	140	180	2.20608	High risk	1	26.1667	1	21.9333	0	IIIA	2a	2	0
Chip-10-14	male	59	270	180	140	4.88695	High risk	1	17.3	1	12.3333	1	IIIA	2a	2	0
Chip-10-15	female	78	80	80	90	0.489869	Low risk	1	43.2667	1	30.0333	0	IB	2a	0	0
Chip-10-16	male	41	100	170	200	2.82231	High risk	0	68.4333	1	21.7	0	IIIA	2b	2	0
Chip-10-17	female	67	130	80	170	1.22778	High risk	0	68.4667	1	9.46667	1	IIA	2b	0	0
Chip-10-18	female	70	110	100	110	0.804153	Low risk	0	68.4333	1	17.3667	0	IA	1b	0	0
Chip-10-19	female	59	110	120	60	0.637739	Low risk	1	48.9667	1	38.5	0	IIB	1c	1	0
Chip-10-20	female	53	80	160	70	0.81933	Low risk	1	14.1667	1	10	0	IIIA	2b	2	0
Chip-10-21	female	74	90	285	140	4.35366	High risk	0	68.4333	0	68.4333	1	IA	1a	0	0
Chip-10-22	male	76	100	100	180	1.33259	High risk	1	56.2333	1	50.8	1	IA	1c	0	0
Chip-10-23	female	58	130	90	90	0.703792	Low risk	0	68.4	0	68.4	0	IA	1c	0	0
Chip-10-24	male	46	100	90	90	0.595658	Low risk	0	68.4	0	68.4	1	IA	1a	0	0
Chip-10-25	female	57	70	160	210	2.37862	High risk	1	49.1667	1	14.8333	0	IIIB	2	2	0
Chip-10-26	female	62	100	100	90	0.648062	Low risk	0	68.2	1	25.6	0	IIIA	2a	2	0
Chip-10-27	male	55	120	120	90	0.857339	Low risk	0	68.1667	0	68.1667	1	IA	1b	0	0
Chip-10-28	female	45	40	90	60	0.335538	Low risk	0	74.8333	0	74.8333	0	IB	2a	0	0
Chip-10-29	male	70	120	90	160	1.16628	High risk	0	68.1667	1	6.5	1	IIA	2b	0	0
Chip-10-30	female	64	150	150	250	4.69944	High risk	1	25.0667	1	11.4	0	IIIA	2b	2	0
Chip-10-31	female	50	140	140	160	1.98699	High risk	1	38.5667	1	23.5667	0	IIIA	1c	2	0
Chip-10-32	female	62	130	150	90	1.16724	High risk	0	71.2667	1	62.8	0	IA	1c	0	0
Chip-10-33	male	54	90	260	290	11.7249	High risk	1	52.9	1	34.2333	1	IIIA	2b	2	0
Chip-11-01	male	55	170	230	180	5.88558	High risk	1	25.5667	1	14.3667	1	IB	2a	0	0
Chip-11-03	male	58	300	80	90	1.66479	High risk	0	68.4667	0	68.4667	1	IB	2a	0	0
Chip-11-04	female	70	110	80	110	0.679361	Low risk	0	67.2667	0	67.2667	0	IA	1b	0	0
Chip-11-05	female	49	190	20	100	0.589919	Low risk	0	67.2667	0	67.2667	1	IA	1b	0	0
Chip-11-06	female	55	90	40	90	0.369618	Low risk	0	67.3667	1	38.1667	0	IIIA	2a	2	0
Chip-11-07	female	58	180	130	0	0.633265	Low risk	0	67.2333	1	58.6	0	IIIA	4	1	0
Chip-11-08	female	68	120	70	90	0.562415	Low risk	0	67.2667	1	30.5	0	IIIA	1c	2	0
Chip-11-09	female	45	190	230	180	6.5779	High risk	1	34.5	1	13.3	0	IIIA	2b	2	0
Chip-11-10	male	66	170	120	200	2.73245	High risk	1	7.33333	1	2.23333	1	IIIB	3	2	0
Chip-11-12	female	35	150	60	80	0.563766	Low risk	0	67.1667	1	5.86667	0	IA	1c	0	0
Chip-11-13	male	55	200	150	200	4.15774	High risk	1	19.3333	1	0.666667	1	IIA	2b	0	0
Chip-11-14	female	59	110	140	170	1.82195	High risk	1	53.2333	1	32.1333	0	IIIA	2b	2	0
Chip-11-15	female	67	100	90	80	0.549807	Low risk	0	68.1667	0	68.1667	1	IA	1c	0	0
Chip-11-17	female	59	80	70	80	0.415599	Low risk	0	70.5	0	70.5	0	I	1	0	0
Chip-11-22	male	64	180	180	30	1.22756	High risk	1	20.4	1	20.4	0	IIIA	1	2	0
Chip-11-25	female	61	170	270	90	4.01037	High risk	0	69.8	0	69.8	0	I	1	0	0
Chip-11-28	male	60	140	190	60	1.35964	High risk	1	32.6667	1	27.6333	0	I	2	0	0
Chip-11-29	male	56	70	10	70	0.218788	Low risk	0	72.8	0	72.8	0	I	2	0	0
Chip-11-32	male	50	100	190	100	1.4996	High risk	1	34.0667	1	25.9667	0	I	2	0	0
Chip-12-01	female	69	100	200	100	1.63153	High risk	1	69.8667	1	25.2	0	IIIA	2b	2	0
Chip-12-02	female	52	220	130	110	1.90913	High risk	0	73.4333	1	62.5333	0	IIIB	3	2	0
Chip-12-03	male	68	80	160	150	1.55508	High risk	0	70.5333	0	70.5333	1	IIB	1c	1	0
Chip-12-04	female	59	90	80	120	0.658551	Low risk	0	69.5667	0	69.5667	0	IIIA	2a	2	0
Chip-12-05	female	48	150	70	80	0.613363	Low risk	0	70.7	0	70.7	0	IA	1a	0	0
Chip-12-06	male	64	10	140	160	0.964403	Low risk	0	70.7	0	70.7	1	IIIA	1b	2	0
Chip-12-07	female	66	90	90	100	0.610429	Low risk	0	69.0333	1	33.1	0	IA	1c	0	0
Chip-12-08	female	59	90	150	130	1.28739	High risk	0	71.6667	1	20.1333	0	IIB	3	0	0
Chip-12-09	female	55	180	230	180	6.22212	High risk	0	67.9667	1	13.5	0	IIIA	2b	2	0
Chip-12-10	female	57	140	240	190	5.87148	High risk	1	63.4	1	11.8667	0	IIIB	3	2	0
Chip-12-11	male	59	70	100	170	1.04103	High risk	0	67.9333	0	67.9333	1	IIB	1b	1	0
Chip-12-12	male	61	80	150	80	0.815881	Low risk	1	44.5	1	14.9	1	IIB	1c	1	0
Chip-12-13	male	54	70	80	80	0.427705	Low risk	0	67.5333	1	55.9	1	IIIA	1c	2	0
Chip-12-14	female	58	90	90	190	1.25521	High risk	1	23.4667	1	4.23333	0	IIIA	1c	2	0
Chip-12-15	female	65	90	130	80	0.728681	Low risk	0	67.2333	0	67.2333	0	IB	2a	0	0
Chip-12-16	male	37	110	160	80	1.0488	High risk	1	61.6667	1	34.2667	0	IA	1b	0	0
Chip-12-17	female	58	0	0	10	0.0842636	Low risk	0	68.4	0	68.4	0	IA	1a	0	0

## Sheet: Supplementary Table 9
Supplementary Table 9. IHC staining of TIME in Tianjin cohort
ID	CD8	CD20	CD4	CD11c	CD68	PD-L1
Chip-09-01	92	29	70	24	17	15
Chip-09-02	62	52	29	14	21	15
Chip-09-03		0	33	8	14	10
Chip-09-04		0		15	8	0
Chip-09-06	47	156	38		6	0
Chip-09-07	64	83	72	9	22	0
Chip-09-08	49	32	41	11	21	60
Chip-09-09	37	98	33	26	31	15
Chip-09-10		21	42	20	7	65
Chip-09-11	31	0	0	8	7	10
Chip-09-12	13	11	0	14	25	5
Chip-09-13	36	27	0	7	14	20
Chip-09-14	37	92	75	23	18	45
Chip-09-16	0	0	33	0	31
Chip-09-17	26	21	20
Chip-09-18	14	37	73		35	40
Chip-09-19	81	9	55	7	22	0
Chip-09-20	26		19		36	10
Chip-09-21	44	26	33	15	13	5
Chip-09-22	107	15	41	30	31	80
Chip-09-23	55	13	61	27	23	0
Chip-09-24	104		215		26
Chip-09-25	39	45	50	35	18	0
Chip-09-26	84	170	59	18	24	0
Chip-09-27	23	9	26	12	22	0
Chip-09-28	62	180	41	12	15	70
Chip-09-29	69	47	72	27	26	5
Chip-09-30	76	100	58	19	16	0
Chip-09-31	86	26	68	30	35	5
Chip-09-32		0	0			75
Chip-09-33	53	28	64	37	33	0
Chip-09-34		25	58	7	16	0
Chip-10-01	107	67	56	26	27	10
Chip-10-02	71	29	103	28	16	0
Chip-10-03	30	62	76	5	29	55
Chip-10-04	85	102	80	24	24	20
Chip-10-05	98	189	120	20	15	10
Chip-10-07			10		16
Chip-10-08	92	68	98	11	16	95
Chip-10-09	75	29	63	18	19	0
Chip-10-10
Chip-10-11	18	26	40	13	4	0
Chip-10-12	88	38	50	19	14	95
Chip-10-13	29	24	58	9	10
Chip-10-14	0	0	5	0	8	90
Chip-10-15	35	28	45	16	11	45
Chip-10-16	28	0	0		11	75
Chip-10-17	32	4	40		10
Chip-10-18			21		16	0
Chip-10-19	88	19	22	10	10	0
Chip-10-20	112	46	41	9	33	0
Chip-10-21	0	102	34	13	5	15
Chip-10-22	129	58	58	20	19	5
Chip-10-23		24	30	7	19	0
Chip-10-24			11		14
Chip-10-25		0	20	4	11	15
Chip-10-26	69	13	48	27	23	0
Chip-10-27	160	210	101	37	14	60
Chip-10-28	36		23		24	0
Chip-10-29	108	27	90		20	15
Chip-10-30		143	45	23	10	0
Chip-10-31		0	11		16
Chip-10-32	30	8	50	4	19	20
Chip-10-33	97	56	30	12	26	65
Chip-11-01						75
Chip-11-03		31	35	22	5	0
Chip-11-04			16		22	5
Chip-11-05	74	78	50	6	13
Chip-11-06	73	58	56	25	10	0
Chip-11-07	71	20	51	4	22	0
Chip-11-08	50	35	61	12	12	0
Chip-11-09				7	29	0
Chip-11-10	15	58	40	10	9	0
Chip-11-12			12		10	60
Chip-11-13	17	7	10	4	13	0
Chip-11-14	35	110		11	28	0
Chip-11-15		19	17	6	5
Chip-11-17						30
Chip-11-22		91	63	35	29	90
Chip-11-25	71	113	60	22	28	0
Chip-11-28	31	15	47	22	17	65
Chip-11-29	11	37	23	22	14
Chip-11-32	25	41	47	9	28	5
Chip-12-01	15	0	23	0	31
Chip-12-02
Chip-12-03	38		18		16
Chip-12-04	82	45	63		48
Chip-12-05
Chip-12-06	80	67	43	13	39
Chip-12-07	67	150	62	15	23
Chip-12-08	21	0	12		20
Chip-12-09		11				5
Chip-12-10	60	24	53	10	34
Chip-12-11	37	42	45	9	21
Chip-12-12		9	11		10
Chip-12-13		5	7		5	50
Chip-12-14	7	17	25		8	5
Chip-12-15	7		0		18	0
Chip-12-16		0	15		6
Chip-12-17		12	8		24
